# Supplementary material for: Cumulative acquisition of pathogenicity islands has shaped virulence potential and contributed to the emergence of LEE-negative Shiga toxin-producing Escherichia coli strains
Source: Emerg Microbes Infect. 2019 Mar 29;8(1):486–502. doi: 10.1080/22221751.2019.1595985 (PMC6455142; doi:10.1080/22221751.2019.1595985)
Supplement: Supplemental Material [file TEMI_A_1595985_SM0281.zip]

Archive with 22 entries (19 files):
- Supplementary Material/Additional Supplementary files/
- Supplementary Material/Additional Supplementary files/File S1_LIC_PAI (1).txt
- Supplementary Material/Additional Supplementary files/File S2_LAC_PAI.txt
- Supplementary Material/Additional Supplementary files/File S3_ICEEc8.txt
- Supplementary Material/Additional Supplementary files/File S4.xlsx
- Supplementary Material/Additional Supplementary files/File S5.xlsx
- Supplementary Material/Supplementary Fig 1-4/
- Supplementary Material/Supplementary Fig 1-4/Figure S1.docx
- Supplementary Material/Supplementary Fig 1-4/Figure S2.docx
- Supplementary Material/Supplementary Fig 1-4/Figure S3.docx
- Supplementary Material/Supplementary Fig 1-4/Figure S4.docx
- Supplementary Material/Supplementary Tables 1-10/
- Supplementary Material/Supplementary Tables 1-10/Table S1 .xlsx
- Supplementary Material/Supplementary Tables 1-10/Table S10.xlsx
- Supplementary Material/Supplementary Tables 1-10/Table S2.docx
- Supplementary Material/Supplementary Tables 1-10/Table S3.docx
- Supplementary Material/Supplementary Tables 1-10/Table S4.docx
- Supplementary Material/Supplementary Tables 1-10/Table S5.docx
- Supplementary Material/Supplementary Tables 1-10/Table S6.docx
- Supplementary Material/Supplementary Tables 1-10/Table S7.docx
- Supplementary Material/Supplementary Tables 1-10/Table S8.docx
- Supplementary Material/Supplementary Tables 1-10/Table S9.docx
