# Supplementary material for: Cumulative acquisition of pathogenicity islands has shaped virulence potential and contributed to the emergence of LEE-negative Shiga toxin-producing Escherichia coli strains
Source: Emerg Microbes Infect. 2019 Mar 29;8(1):486–502. doi: 10.1080/22221751.2019.1595985 (PMC6455142; doi:10.1080/22221751.2019.1595985)
Supplement: Supplemental Material [file TEMI_A_1595985_SM0281.zip › Supplementary Material/Additional Supplementary files/File S3_ICEEc8.txt]

LOCUS       ICEEc7                 86508 bp    DNA     linear   UNK 
DEFINITION  Escherichia coli FHI72_ICEEc7
ACCESSION   ICEEc7
KEYWORDS    .
SOURCE      Escherichia coli FHI72_ICEEc7.
  ORGANISM  Escherichia coli FHI72_ICEEc7
            Bacteria.
FEATURES             Location/Qualifiers
     source          1..86508
                     /mol_type="genomic DNA"
                     /db_xref="taxon:6666666"
                     /genome_md5=""
                     /project="biologo_6666666"
                     /genome_id="6666666.351418"
                     /organism="Escherichia coli FHI72_ICEEc7"
     CDS             complement(275..1231)
                     /db_xref="SEED:fig|6666666.351418.peg.1"
                     /translation="MDEYFFCRSVRVATEWSYRKVLNGFRKFVGETLLPEDIRQQHVR
                     EWRREVLKKQNRSTHTWNNKVRHMRAIFNFACSSTLLNLSENPFDGMNVRQEKKRKKT
                     LTKKQVKRILLILEQFHEEEKRSDGVHWRSCAIRPAWYWMIVVNTLRFTGMRLNQLLH
                     LRLRDVNLDERWIDLCSEGSKTHHEWRIPMVSHLVPGMRHLIDEAMKRGAGPEDYLFH
                     YHRYVALMSEAPFVTGLPELQPVKGFFRRLTKECGFPVSPHRFRHTLASTLMSAPERN
                     LYMVKTMLGHRNVSTTLEYVEIDLKGTARVLEKELAELTDVF"
                     /product="phage integrase"
                     /transl_table=11
     CDS             complement(1301..2911)
                     /db_xref="SEED:fig|6666666.351418.peg.2"
                     /translation="MFKLRKFFTSGSAVEIPDDGRSVPGTPEGFYAPLTTDSLLMPKN
                     RAQCLKQIRDNNMMPKPLCEAMCCAPVYSLLLSTQNVPAAREGRWSHAGGFGDLTLLH
                     TSYAVRLARAHMFPPGASAEEQAAQGAAWHAVIFWSALFYHLPLLAHLEGKLFSGRGW
                     QPGISVPDEAYRFRFRQLPPQGTEAQQLAAVIAGGLLPEGAAAWLATVPGALQNLAGA
                     FWHQHPEMALIRDVLQEAARQAESPLLNGGIVATASHIASAEVFTGEVVVSGKTESTV
                     ASAVSGEEAAAEGNTVSGNAAESVQEQPEMRQQQAEKPTTPDSSEGSEDDAGCETESI
                     PTDEDTAMLVSMFAEEARAPEKGEDDSPSGEVVAPVSSTGEISAAGHGEICQSYQDAE
                     QQEYCEAESDAVNPDLTGERFLEWLKDGLKNGSLSFNNKGDKIHVVAGFVFIPVPGIF
                     YDYLKARQLPGEKREVLQTAFERLNIHKRKDNQRFYHARIAEAPGKTHGYKILKGYLI
                     KGRGLMDTGDLNDSPNFFFSERRRSVFW"
                     /product="COG1530: Ribonucleases G and E"
                     /transl_table=11
     CDS             complement(2904..4412)
                     /db_xref="SEED:fig|6666666.351418.peg.3"
                     /translation="MPHKPTEEQTAIIHWQGRKLVVNAFAGTGKTSTLVSYAMACPES
                     RMLYLAYNRAIRDEAERRFPFNVECKTSHQLAFARFGRHYQKRLVPGLFVTDVARKLN
                     TRYWALARVAMTGLNQFICSADATPGRQHLPDKDEMKGVAPDEALRAVRTLWQAMSDP
                     DGTFPVTHDTYLKLFQLSGPDLSRRWDTILFDEAQDANPVTSALVLGQRCRIVLVGDR
                     YQQIYRFRGADDALSHPSLAGADRLWLTQSFRFGPAVAAMANLLLKRAGESREVSGCG
                     GDDEVLTMQEMRERMKRGKFGGHRAVLNRTVAGVIGTALMAAMAGRKVYWVGGIEGYR
                     TEALEDLYWFQMDMPARMHSDRLRRDYRNFDEYRHIAKVTKDVEMSQSIRLLELCFPL
                     PKKLELLREHTVTNEREADITVSTAHRSKGLEWERVVLGDDFQDIADPLMSEQERRDE
                     TNLLYVAVTRARRTLVLNELMQQLAEEKSRTKEKTTSPHQRGTEKAVEGKDV"
                     /product="putative DNA helicase"
                     /transl_table=11
     CDS             complement(4540..4971)
                     /db_xref="SEED:fig|6666666.351418.peg.4"
                     /translation="MACADGIICTPAVHYHSVLKKGDITMGKMISPKVPGFTGCCSGL
                     CRVQAPAQPETYCSGAQCVFGLCSHYLRCPVLGECYLWLQARHVTLYVAYLFSSSARL
                     QGVAAPGLLKSMTVTKNGDTAGPLWAVSEGIMNSGYPGGDN"
                     /product="hypothetical protein"
                     /transl_table=11
     CDS             4952..5182
                     /db_xref="SEED:fig|6666666.351418.peg.5"
                     /translation="MPSAQATPVPYKYCIQATIEKPGGTPVSWIRFQNTPMTKQECEK
                     LFSTEKEAGKSFTVKVGVTQFSCKENPPAPGE"
                     /product="hypothetical protein"
                     /transl_table=11
     CDS             5191..5385
                     /db_xref="SEED:fig|6666666.351418.peg.6"
                     /translation="MPHPITYTNFLPVVLFFVIVIFIITFIIAITTTIPADMTVRGFY
                     NRYRKDFLSLFSAYFLSSIF"
                     /product="hypothetical protein"
                     /transl_table=11
     CDS             5395..5631
                     /db_xref="SEED:fig|6666666.351418.peg.7"
                     /translation="MTGTSISDSTPVFGSTPDNAITNSLISLAFCNSLLTHAWICDLC
                     DIHRNKNTFIYITLAFLHLILINSCTHFIYATFY"
                     /product="hypothetical protein"
                     /transl_table=11
     CDS             5682..6353
                     /db_xref="SEED:fig|6666666.351418.peg.8"
                     /translation="MNILKYLSISLFAFSFSYTATASTQISSSHSHAEKRAIGTLKFI
                     RADGQRPFGQAMKQLLPTGWRTEIARDVRLPARISWSGNDQWNHVIEKTLPRYSLKAT
                     FDTSGKRVLIQQAEKTVKSGLFSAPVTGVKKTETRHIEQGMTLRTGLEKWAAAEPCAT
                     GKWKVAWKTPVNYSIDARLVFSGNFMDALNSTFALYQQAEKPLYASVNKNQCVLIITD
                     IPGDS"
                     /product="hypothetical protein"
                     /transl_table=11
     CDS             6354..6788
                     /db_xref="SEED:fig|6666666.351418.peg.9"
                     /translation="MGWLMPLIMALFIIGNWFHAGNTERAIKNTDEQQRQQQVYEILR
                     LTNAINDWKYHHPGDIREGKMLTVNETGFAPVYGTKHIISGQRTFVWLPFQPGLISAP
                     NEVSRNSALIAQVRDRKLLDNQGNNIGVPPSVIPENAIVLIN"
                     /product="IncI1 plasmid conjugative transfer protein
                     PilM"
                     /transl_table=11
     CDS             6997..8598
                     /db_xref="SEED:fig|6666666.351418.peg.10"
                     /translation="MKKFFCAVTALSVVLSGCSSFERISATEKKASDEITRAERIAGE
                     LRKQRAVVRETNQQWINTTPLPEKTVTRAIPDCPVVINTREAITLHQIAQRISETCHI
                     PVQIMSDVWTLLGTGENRTQRISGDIPPPDTSGMQPLSTVGLSSAAPSTASLPELNVQ
                     GLPALLDTVSSRFGITWRYVKGKIEFHWLDTRTFPVTYMDSQVAYNARVVSGTMSSTG
                     SSGGSSGSSLSGDASNTQTTAVDMKSTLYEDTKNAVNSMLTPGIGRMVLSTGFLTVTD
                     TPQVLDTVKNFMEERNREMRRQVVLNIEILSIKKTSKEQAGIDWNAVFSDGHLGIDLT
                     SAFTNAADEVVTSGVSIIDGKLTGSKAFLKALSSQGKVSVVTQNSAVTKNLTPVPMQV
                     ASQQGYIESVTTDTTANVGSSTSLNAATITTGFNMTLLPFIQPGSHRLQLLFSMSLSD
                     KPVFEVFESGGSRAQTPSVELKTINQTIDLKSDQTVILSGFQQFSRKSLRQGVGTPSF
                     FGLGGGVDSADDDTILVVLITPHVI"
                     /product="IncI1 plasmid conjugative transfer lipoprotein
                     PilN"
                     /transl_table=11
     CDS             8610..9917
                     /db_xref="SEED:fig|6666666.351418.peg.11"
                     /translation="MNGSMQKKIRPVSLISGKQAFLAGLDWKNIPPGYRNARRFARSQ
                     GAELYLSCHNHDGENGDEMMIALLSRQDADIPRNIRQCLSLAMLIRPLLKSGGYAIFI
                     IGNDENDDAELTCAFVSVINGILVNDVTGTPTEITEARNTFLMLNAEPENGWVRYEPD
                     GFSPDSRCIPLPLSNLISTRKHPAEARLLPVSRGPQLMTALLIITLLGASWYGWQRYE
                     IWQAEKAEREESARKSAEARITPPWTGQPETGEFIRQCSTTWNQTQLSAAGWRYTLAE
                     CSSDGNSGNLRSSYTNTAGTTVTAFIRRITELTDTRPFIVMPEGNSGGVALPVTFRLP
                     DNPVPVDSLPETRDLQERLTTLAQSVQLQIDWQEVNNSFTDENGNIIQPPWKEYDLQI
                     QTLLPANQLAERFSEPSVRFLSVTRQLENGRFRYQFTGKYYAR"
                     /product="IncI1 plasmid pilus assembly protein PilO"
                     /transl_table=11
     CDS             9907..10368
                     /db_xref="SEED:fig|6666666.351418.peg.12"
                     /translation="MHDKTKALLIAALLLPAMAVAGNENDASQNKQLQIEQIQEETAL
                     YEAMLAREKIRHELRTLEQGISPVSGSVTGHQPENAAGTPSGSQALSSPRLKEIFGIQ
                     PQLSARVILPGGTETDVRAGQALPGTLFMVEQITPDSVILEYNGNRQTLRP"
                     /product="IncI1 plasmid pilus assembly protein PilP"
                     /transl_table=11
     CDS             10378..11898
                     /db_xref="SEED:fig|6666666.351418.peg.13"
                     /translation="MPETIVLPPEDIRDFVAIQHDADGKIRVKVVEAKKHITSVQRYL
                     TLLRSRYPGKISKFDFTTLDVIATLNSNNTERAPGVLSDGGINTVQRKVLDYIRKAAQ
                     LDASDLHITPGRDNTDFTYVEARVHGELEVLDILRKEEGLELLGATYSGMTDVIKGTQ
                     FDPGVPQDARLSEQYLKLAGLFGARYSHYPCVGGLYAVLRLIKDDSLQIPTFSMLGYH
                     PDQELTLRRILQRPEGIITLSGPTGSGKSTTLRTASAAYLEQYGFNNTGGILLPRRRL
                     FTIESPPEGRIPGAIQTAVMDSAQGWVDSIKSALRLDPDGILNGEIRDHDSAITAIKA
                     AMTGHLMLTTIHANDPINILERLEMEGVQARMIADPQLFIGLLSQRLVQLICPHCRRP
                     WHEVATDRTDDERRLVESVCNPDQVYLRNHEGCPHCWRGVTGRTVIAEVISPDARFFQ
                     LYREKGRIEARTYWHRELGGMTRNQHLLGKINSGQVDPLAAHYISPVDEDSYTLLH"
                     /product="IncI1 plasmid conjugative transfer ATPase PilQ"
                     /transl_table=11
     CDS             11900..13000
                     /db_xref="SEED:fig|6666666.351418.peg.14"
                     /translation="MKYLEKLHSTDIELTALTVWIARKTFALNRVEFYEALGGMIRDG
                     TPSLRALEFLCEIETDFGEKKGTSGMYFLAKECIASIKASGMLSGALFTWVPPEEATL
                     IRNGEERGNIADALFQVARTVKARREMTSSLIAVCLYPLLLLSLCVVNMYNAHTRIIP
                     IVSAFATEDKWSFQMKVLAGMSEFIIGYGLWLCGAIIALTVLIRFSFSRYTGPGRRML
                     DRVPPWSLYQTLHGVNYLFSISSMLQINIPLSQALLRMEKGAEKNKWLKERIQAIRKH
                     VLSGQNLATAMRNSGYDFPSRVCINKLLLNSEREDNVAAMAVYADQWLEEAKKRVKRS
                     GLIITGISGGFVFFFILNMISAIYSISDMLKQ"
                     /product="IncI1 plasmid conjugative transfer inner
                     membrane protein PilR"
                     /transl_table=11
     CDS             13052..13585
                     /db_xref="SEED:fig|6666666.351418.peg.15"
                     /translation="MNFRARLFYYFSLKKEEEDKGLTLMEIAGALIIIGIVVGLAISQ
                     MSSTMSSSDNQRELKNLQTIATKMKQYKFQGQYTSSDYIKTLTQSGSLPADMIAGGNK
                     AKNAWGGDVTIKATTDKYGYTITSNNVPKENCVELINSLRSSSMFTKIMNTTPATVDP
                     VTVCSKDKNNITLETNS"
                     /product="IncI1 plasmid conjugative transfer prepilin
                     PilS"
                     /transl_table=11
     CDS             13644..14120
                     /db_xref="SEED:fig|6666666.351418.peg.16"
                     /translation="MKWLYFSVLILFSHTSIASVMNNNHLDSCFIQAGKRYLIAPELL
                     KTIAQQESGLVATAINHNKNKSGKIISTDYGIMQINSSHIPELKKLGVIKDKDELLKN
                     PCLNIHTGAWILARHFQRCGVNWECLGSYNAGFSKNNTARRMIYARIIHNRYFRKD"
                     /product="IncI1 plasmid conjugative transfer putative
                     membrane protein PilT"
                     /transl_table=11
     CDS             14133..14783
                     /db_xref="SEED:fig|6666666.351418.peg.17"
                     /translation="MSELLPICIILIVLAAILYLAYSAATVYLSQVHNTRPHNAAVCI
                     CCLLAVLSICLNGAYGVDATGLLFLSILTGLLTVMTLTDIAVCRLPRIFTLSLIILGA
                     AFRYSQDSLAHALLNASLWFGMIYLLRRIFLAVKGTEALGLGDVFLIAGIAMWTQPQH
                     TPLIITTAASGAFLFILIFCRRRRQQALPFAPFLCASLYVLTLFPDSVIHTSEIFT"
                     /product="Type-IV sectretion leader
                     peptidase/N-methyltransferase"
                     /transl_table=11
     CDS             14780..15997
                     /db_xref="SEED:fig|6666666.351418.peg.18"
                     /translation="MKKFRLDDDKGFILLEILAGLIVIGIATPMIYSEIEDWLNEQLY
                     QSAALHADEYNNAIKNYVADKTSSLSSKTITVNELIQQGYLNNGFSRSPFGHSYITGI
                     RKNNLSGRLEALTCTTGGQDIKEDGLRRIAGQINGLGGFMLQNNSVTGAFGGWTDLGS
                     NYQITCNKGHIAMRMAGKDLEESDRLYRYSVPGRPDLNRMHTGIDMNNNSITNINEAS
                     GKNARFSGDVTSNRWLHPNGGGFTMTDSQWIRAVNNKGITTEGEIKGGTVRGQTVTGG
                     TVRSDGRLTAGEYLQLNGIANAGTHCSPDGLVGRDNSGAILQCQSGIWTTTKMNFTTS
                     TYNIGKNTRNLSIGVHAYCSWTYLNGSPFGSFQQIYADKNKVWYVNNYAWGNYESGGT
                     ITVTCLNLPGAGI"
                     /product="IncI1 plasmid conjugative transfer pilus-tip
                     adhesin protein PilV"
                     /transl_table=11
     CDS             complement(15994..16227)
                     /db_xref="SEED:fig|6666666.351418.peg.19"
                     /translation="MSLCQSGLWLGGNKVNYSACKWYEATSAHFIGGRSGGSIYYKPI
                     QCPAGYVMTGTRMYGIGDGVDEEHVDAYCCPFG"
                     /product="hypothetical protein"
                     /transl_table=11
     CDS             16282..17406
                     /db_xref="SEED:fig|6666666.351418.peg.20"
                     /translation="MFRKIKIRKMTLNRALDKYLKTVSIHKKGHLQEFYRVNVIKRHP
                     MAERYMDEITTVDIATYRDQRLAQINPRTGRQITGNTVRLELALLSSLFNIASVEWGT
                     CRMNPVELVRKPKISSGRDRRLTSGEERRLSRYFRDKNQQLYVIFHLALETAMRQGEI
                     LTLRWEHLDLQHGVAHLPETKNGLPRDVPLSRKARNYLQILPQQINGNVFSYTSSGFK
                     SAWRTALLDLKIENLHFHDLRHEAISRFFELGTLNVMEVAAISGHRSLNMLKRYTHLR
                     AYQLVSKLDAKRKQTCKIAPYFVPYPATVGNRNGLFIVTLHDFDLETRAETRELAISH
                     ASVLLLRTLAQAAQRGERVPTPGELPANIDARVMICPLTS"
                     /product="Shufflon-specific DNA recombinase"
                     /transl_table=11
     CDS             17419..17700
                     /db_xref="SEED:fig|6666666.351418.peg.21"
                     /translation="MKINYTFRINLITVILSQVLIQIYLWHNIPVSGHIPLPIILLIS
                     IFLSGLAICTAFWLAYDSDRFKKLSLPKQIILLVLYTAGFTFLILYDFM"
                     /product="hypothetical protein"
                     /transl_table=11
     CDS             17967..18788
                     /db_xref="SEED:fig|6666666.351418.peg.22"
                     /translation="MKPNSTGIAARMILSLDRARICEALLNNRQLQPTPLQVRYPQGV
                     REALSIMSEQLSLSVSDLTRILVEEALSEMFLPADNSVRRLHDRMEYLMQVHELSPVT
                     MATLLAPWNIRPAVFREPDRLTDYLSGEILASLADWFYLSPEWLNGRVHYPLCHPGDW
                     PETQDAFCRLISEDDNIDIILWHGFPFAGEHAQEYCGVLLRQKKKINNAIIYPVLSLY
                     PTGMNKKKEGWFQMARKMSPDIPVRAVTLSPAQAEYLVTGKILPAELFRIPLSPW"
                     /product="IncI1 plasmid conjugative transfer protein
                     TraE"
                     /transl_table=11
     CDS             18878..20080
                     /db_xref="SEED:fig|6666666.351418.peg.23"
                     /translation="MMMKKHITRTLVASAVLFSFNSAAATSYSEARNDAMGGTGVASS
                     HYGVAPLANPALLTKAGPDDDFSLLLPSVGAQLSDPDNITDNADRISDDWKAFDRAID
                     SNHGVPEAAARLKERLRDFRHTHAAAQLGVSAVAALPGDRLSAALMVKSHGTVSVDGK
                     VSDADLTYLEEVANSTGQEVDKSRLTSQAFARAALITDVGIALATELETAGQKWSLGF
                     TPKFQRVDLFNYNVLVRNYDSSAFKGDRYHNTKNGINADIGASTDLDDNWTLGLVAQN
                     LIPRSIETKEVNGITETFRIRPQVTAGVSWHNAMFTTAFDVDLTPASGFTSDSNRQFA
                     AIGAEFNAWKWAQLRAGYRQNLAGNDGSAFTAGVGISPFDVVHLDVAGLIGTDNTYGA
                     VAQFQFTF"
                     /product="IncI1 plasmid conjugative transfer protein
                     TraF"
                     /transl_table=11
     CDS             complement(20070..20219)
                     /db_xref="SEED:fig|6666666.351418.peg.24"
                     /translation="MIFVVSGQSFTGFLYYPGELSLSMSDRLLMMETTCSDNVHAVLQ
                     VELRR"
                     /product="hypothetical protein"
                     /transl_table=11
     CDS             20442..24299
                     /db_xref="SEED:fig|6666666.351418.peg.25"
                     /translation="MNKIYSLKYSHITGGLVAVSELTRKVSVGTSRKKVILGIILSSI
                     YGSYGETAFAAMLDINNIWTRDYLDLAQNRGEFRPGATNVQLMMKDGKIFHFPELPVP
                     DFSAVSNKGATTSIGGAYSVTATHNGTQHHAITTQSWDQTAYKASNRVSSGDFSVHRL
                     NKFVVETTGVTESADFSLSPEDAMKRYGVNYNGKEQIIGFRAGAGTTSTILNGKQYLF
                     GQNYNPDLLSASLFNLDWKNKSYIYTNRTPFKNSPIFGDSGSGSYLYDKEQQKWVFHG
                     VTSTVGFISSTNIAWTNYALFNNDRVNNLKNNFTNTMQLDGKKQELSSIIKDKDLSVS
                     GGGELTLKQDTDLGIGGLIFDKNQTYKVSGKDKSYKGAGIDIDNNTTVEWNVKGVAGD
                     NLHKIGSGTLDVKTAQGNNLKTGNGTVILSAEKAFNKIYMAGGKGTVKINAKDALSES
                     GNGEIYFTRNGGTLDLNGYDQSFQKIAATDAGTTVTNSNVKQSTLSLTNTDAYMYHGN
                     VSGNISINHIINTTQKHNNNTNLIFDGSVDIKNDISVRNAQLTLQGHATEHAIFKEGS
                     NNCLIPLLCQKDYSAAIRDQESTVNKRYNTEYKSNNQVASFSQPDWESRKFNFRKLNL
                     ENATLSIGRDANVKGHIEAKNSQIVLGNKTAYIDMFSGRNITGEGFGFRQQVHSGDSA
                     GESSFNGSLSAQNSKITVGDKSTVTMTGALSLINTDLIINKGATVTAQGKMYVDKAIE
                     LAGTLTLTGTPTENNKYSPAIYMSDGYNMTEDGATLKAQNYAWVNGNIKSDKKASILF
                     GVDQDKEDNLDKTTHIPLATGLLGGFDTSYTGGIDAPAASASMYNTLWRVNGQSALQS
                     LKTRDSLLLFSNIENSGFHTVTVNTLDATNTAVIMRADLSQSVNQSDKLIVKNQLTGS
                     NNSLSVDIQKVGNNNSGLNVDLITAPKGSNKEIFKASTQAIGFSNMSPVISTKEDQEH
                     TTWTLTGYKVAENTASSGAAKSYMSGNYKAFLTEVNNLNKRMGDLRDTNGEAGAWARI
                     MSGAGSASGGYSDNYTHVQIGVDKKHELDGLDLFTGLTMTYTDSHASSNAFSGKTKSV
                     GAGLYASAIFDSGAYIDLIGKYVHHDNEYSATFAGLGTKDYSSHSLYAGAEAGYRYHV
                     TEDAWIEPQAELVYGAVSGKRFDWQDRGMSVTMKDKDFNPVIGRAGVDVGKSFSGKDW
                     KVTARAGVGYQFDLLNNGETVLRDASGEKRIKGEKDGRMLMNVGLNAEIRDNLRFGLE
                     FEKSAFGKYNVDNAVNASFRYSF"
                     /product="Per-activated serine protease autotransporter
                     enterotoxin EspC"
                     /transl_table=11
     CDS             24799..25821
                     /db_xref="SEED:fig|6666666.351418.peg.26"
                     /translation="MVTFETVMEIKILHKQGMSSRAIARELGISRNTVKRYLQAKSEP
                     PKYTPRPAVASLLDEYRDYIRQRIADAHPYKIPATVIAREIRDQGYRGGMTILRAFIR
                     SLSVPQEQEPAVRFETEPGRQMQVDWGTMRNGRSPLHVFVAVLGYSRMLYIEFTDNMR
                     YDTLETCHRNAFRFFGGVPREVLYDNMKTVVLQRDAYQTGQHRFHPSLWQFGKEMGFS
                     PRLCRPFRAQTKGKVERMVQYTRNSFYIPLMTRLRPMGITVDVETANRHGLRWLHDVA
                     NQRKHETIQARPCDRWLEEQQSMLALPPEKKEYDVHLDENLVNFDKHPLHHPLSIYDS
                     FCRGVA"
                     /product="Mobile element protein"
                     /transl_table=11
     CDS             25821..26600
                     /db_xref="SEED:fig|6666666.351418.peg.27"
                     /translation="MMELQHQRLMVLAGQLQLESLISAAPALSQQAVDQEWSYMDFLE
                     HLLHEEKLARHQRKQAMYTRMAAFPAVKTFEEYDFTFATGAPQKQLQSLRSLSFIERN
                     ENIVLLGPSGVGKTHLAIAMGYEAVRAGIKVRFTTAADLLLQLSTAQRQGRYKTTLQR
                     GVMAPRLLIIDEIGYLPFSQEEAKLFFQVIAKRYEKSAMILTSNLPFGQWDQTFAGDA
                     ALTSAMLDRILHHSHVVQIKGESYRLRQKRKAGVIAEANPE"
                     /product="Mobile element protein"
                     /transl_table=11
     CDS             complement(26800..27159)
                     /db_xref="SEED:fig|6666666.351418.peg.28"
                     /translation="MAEWCRNRFEITGKSVCLDVLIQWIEGNDASRYRHAIQQSILLF
                     LAGCAGILKPVRTETYPPYPGLVSHGAGSTTVASQAWEVAEHEQPQLCLIRDTQPGER
                     AMASASVGSPGPVVKIV"
                     /product="FIG01056640: hypothetical protein"
                     /transl_table=11
     CDS             complement(27238..27396)
                     /db_xref="SEED:fig|6666666.351418.peg.29"
                     /translation="MKQENIDGKDTSIFCKTCRSLWAGWIAVSFFRLPQVVIPDNRLL
                     NLNRWRRV"
                     /product="hypothetical protein"
                     /transl_table=11
     CDS             27556..27948
                     /db_xref="SEED:fig|6666666.351418.peg.30"
                     /translation="MELTADLLKSLNNIRQNATIYVHAYHYTDDEKCVMAPRSSLPSL
                     ELTVLQSEKIIDLLLSGYGYIRHDGYVQGYGEKTVATFTIQEGKHHHFRTNLALNKTG
                     NIADNALNHWLHRIRKTDIIVLSVVLTE"
                     /product="hypothetical protein"
                     /transl_table=11
     CDS             28008..28289
                     /db_xref="SEED:fig|6666666.351418.peg.31"
                     /translation="MKTNKKDTKWYIFYRENSGEDILLEMSSFKECLSASKELMTPSN
                     YMICIERNGERIKRWDREIIAGSNKWINCPPDNFEILGELITINRIIKK"
                     /product="hypothetical protein"
                     /transl_table=11
     CDS             complement(28279..28890)
                     /db_xref="SEED:fig|6666666.351418.peg.32"
                     /translation="MSLADKNEPERLYMESKGIVRDMWNAMVYLRGAYSERIKSLDWY
                     TPESSFLNTQEPELVAIPEFNESEVENDKISKSILNWPYLDVVNKKDIRGFLISRMLI
                     DDNMIYFMEIQRRVCNEETMNSFSEVEKFKGLVFTLDNECEIDKWVSLLAHESRFVKG
                     ILQKIVGKCPGTAMTYKHSPAKNEPVACYSALLNALSKVGVTF"
                     /product="hypothetical protein"
                     /transl_table=11
     CDS             complement(29010..29144)
                     /db_xref="SEED:fig|6666666.351418.peg.33"
                     /translation="MFQFGIYKIRMNLSVLITLFLLILERRLLKLKRQFLNFLTMVVN
                     "
                     /product="hypothetical protein"
                     /transl_table=11
     CDS             complement(29122..30072)
                     /db_xref="SEED:fig|6666666.351418.peg.34"
                     /translation="MEKVSIRKINRTEHFPSLNLPSDTSWVVWWYGFLKKNKRRGEQP
                     KVAITFREVQADGTLCDRYYEQECLLTDLSFFKIGSVWTRGRCVAEILMEEKIFNVDF
                     SYANGGWKINSLYQAYKEGVSLPYDFSDYQLKSPYDKNWLLEFLTDDADKVIIHPLEF
                     FYRCYGHSDELKRVILTYSGNELRNRIFSEAYVEGDKIFYIKLRKRMNKYDAPFASFF
                     ALDGFTRKVIDRIQRQLDVCEDRKIYLKVAPWFKGKARIKVKGFWLENNVTFLGLSVT
                     GVSLPAGYTINYDRDNSNLVDEKAEQGSRQAWSNVPVRHI"
                     /product="hypothetical protein"
                     /transl_table=11
     CDS             complement(30227..30958)
                     /db_xref="SEED:fig|6666666.351418.peg.35"
                     /translation="MPIKNKLGFISMKVVFNVMDGFDKTFLPLEFSGFHGRNGYCYLR
                     VQIKHGFIVFSCAQLLNYYRTSVTNAIEQVREAAVNALFREGVLSYTQQKEFLDILKT
                     SQRVDKEIDSQLWDYINANSIWFEYYNHNESLFLNDHFHIASFEGNRNPLWKKTSLED
                     LERAYPEFDFVIHKHHLEKWINGGLSPENVKKTIKEKGWSNKMLAARWGCTEVWVSKI
                     INDENRKVQWNDAINGLPVISDNMI"
                     /product="hypothetical protein"
                     /transl_table=11
     CDS             complement(31090..31776)
                     /db_xref="SEED:fig|6666666.351418.peg.36"
                     /translation="MTTFIDHQKAFILLFNQTARYHKRHKVFEDFVSCSVIALENRLQ
                     FSEAREQKYLRIVSGYEKQDVINMAHLLAHVIEGLEQGFCDFLGSVFMQLELGDKYRS
                     QFFTPWGVACMMAQMQLGNVKALFENKPFITLSEPACGAGSMILAMADTLNRSGYPAY
                     RRMWVSETDIDPLAAGMAYIQLSLCGVAGEVVIGNSLCNERRRILLTPGHYLGNWSYR
                     LRHVQEQAAA"
                     /product="COG0286: Type I restriction-modification system
                     methyltransferase subunit"
                     /transl_table=11
     CDS             complement(31899..32237)
                     /db_xref="SEED:fig|6666666.351418.peg.37"
                     /translation="MEWPSGHNVRWVRDEMSSLVLLTDTPWYPPSGELVGEISKVFDC
                     EIRHWYSEPVRGIQGYNCYDGGEHTDSDPQAEWPGREKLPQPRLYLVEERAEEQTEAA
                     PLPVPLAAGQ"
                     /product="Mobile element protein"
                     /transl_table=11
     CDS             complement(32303..32845)
                     /db_xref="SEED:fig|6666666.351418.peg.38"
                     /translation="MAEWCRNRFEITGKSVCLDVLTQWIEGCETPRYRHAIQQSIQLF
                     LIGCAGLVKPTRTTQYPPYPALVRHGTGMSSPANQAFEQWLGLLVKDAVLDEETIKTI
                     DRLYHQSCIGAVRWGNLPDNAREIITTLMHCQYSDWFGLVGLSEHIDAEACWSRLSDY
                     PEQAQPCDMLMVIPPVWPQS"
                     /product="FIG01056640: hypothetical protein"
                     /transl_table=11
     CDS             complement(32953..33390)
                     /db_xref="SEED:fig|6666666.351418.peg.39"
                     /translation="MMNVKSVTEVDDAVVARVSDVLEFAFPGQKFNVLKVCDSGVYNM
                     INVSWLDGPTEAEVRFITRAFEGKNGLRFVHESRKFSNEFVQECIDRLRKKYGQSNVP
                     PDVRVARYWKNDLWKIKTDRFPGNIDVAINEMGAETSKYRKVV"
                     /product="hypothetical protein"
                     /transl_table=11
     CDS             complement(33464..33802)
                     /db_xref="SEED:fig|6666666.351418.peg.40"
                     /translation="MRPDLNILPGDSGCSVWFYNGMSQPRLLAGSIAGLLTDVTITSN
                     YRGDVTSEIHEVVQEWLATGRGNLADLKEELWYYNLYINPSADELMNASRRYGLGHTT
                     WLKDFISNAV"
                     /product="hypothetical protein"
                     /transl_table=11
     CDS             complement(33870..34229)
                     /db_xref="SEED:fig|6666666.351418.peg.41"
                     /translation="MYSRFITGYWHLQSQSALLAHLCQLEGELAILRAWQRLGITPVP
                     EDEDEPSPLYSILWDVGEALGWLLYDLEMENVPAPGTIFHEVLDRVMSLGHETEHSIW
                     ADSISTGKRYAAIPDAF"
                     /product="hypothetical protein"
                     /transl_table=11
     CDS             complement(34340..35323)
                     /db_xref="SEED:fig|6666666.351418.peg.42"
                     /translation="MKTKKHTSCPVNKTPERDLYQLVTDRVIEAIEMGVAPWKRPWRS
                     VRTHSGDPMMPVNALTRSAYRGINVLLLWLAAEEAGYSSNCWLTYRQAQALGGQVRKG
                     EKSTMAVIYKSWHKQDEDENGNRIFDAEGNPVMVDVPVLKANPLFNVEQCDGLSLPEV
                     ATTVTENGANDTLNAVADRVLTMVNACGVKIHSLPQDRAYYTPVFDRIVLPLSSQFTS
                     AEDYWSTLLHELVHSTGHAKRLNREGIVSSGGSYGDERYAFEELIAEMGSAFLCAQLG
                     VTGNVQHENYIGAWLKILRADKKALFSACRQAREATEYLLSVHDTPAEKAA"
                     /product="Antirestriction protein"
                     /transl_table=11
     CDS             complement(35416..35553)
                     /db_xref="SEED:fig|6666666.351418.peg.43"
                     /translation="MTFPTPTERFFFYLLHRVPASVAWVSDTLKTFDFERHSLVMLAL
                     W"
                     /product="hypothetical protein"
                     /transl_table=11
     CDS             complement(35531..36010)
                     /db_xref="SEED:fig|6666666.351418.peg.44"
                     /translation="MNSLLILLYVVVCRACTILRVIAPVSSVRAWCEYQLEGMTILRD
                     AYSSLAKAAGMQNDAFEYLESIARHLGYESGGDQLKSGLFRPFLWHIRAKGHRLGAVM
                     EMAVWQAWKNGCNDVCNPWEDVYNPWERGWNDGWTECLDQRIAALLKAVCIDFSDAD"
                     /product="hypothetical protein"
                     /transl_table=11
     CDS             complement(36111..36491)
                     /db_xref="SEED:fig|6666666.351418.peg.45"
                     /translation="MGLDIFFLGRDRVTDAVVSVPETREVGYFRKVNPLIAWFETHCG
                     PVENAVERPVSRTELEALLSDLECLTPENCREFFPTTEGFFFGSQEYDQYYWKDVEIV
                     KSWVRSTLDSFDFERKILLLWAWW"
                     /product="hypothetical protein"
                     /transl_table=11
     CDS             complement(36662..37204)
                     /db_xref="SEED:fig|6666666.351418.peg.46"
                     /translation="MRYVDIPAGFSGCIYDNLTVPGVLLAYPDGFSSPSGRNVRLFHS
                     EVPMFIPLLLRADMHITPFFHLLRQCLFNQKRCVHPQPPWSAPQLRHLYCTPWFINAT
                     GNLSVRACIVSTNGALRHCFEFREGSHSREYRYWFEALPLSVVRFNVFTGRISARRTL
                     SAASRMAAQLTSFRYRFGLR"
                     /product="hypothetical protein"
                     /transl_table=11
     CDS             37837..38208
                     /db_xref="SEED:fig|6666666.351418.peg.47"
                     /translation="MQKKLKQTSVSDFIYYLMEKHNKYPVYVLHIPSNNTIEIGYNIM
                     NENLVIGKGIHFRTLSNRSLYFTLTQPPLIATIKDDVFCTLHDYYNHNNETKSTIDNY
                     ISKIQDNHNTPWILNNESVQK"
                     /product="FIG00643789: hypothetical protein"
                     /transl_table=11
     CDS             complement(38552..38773)
                     /db_xref="SEED:fig|6666666.351418.peg.48"
                     /translation="MPEVELEKYRARYPVYFLLLCFCPVPDIASTVFLMIHMKWYFID
                     LLPSWFVFLCSLLRLSFPVSGDVLIKVKE"
                     /product="hypothetical protein"
                     /transl_table=11
     CDS             complement(39158..39277)
                     /db_xref="SEED:fig|6666666.351418.peg.49"
                     /translation="MISYVLYDKCSIYAAKNDHREHFMLNHVVDRLDVTRVTV"
                     /product="hypothetical protein"
                     /transl_table=11
     CDS             39310..39609
                     /db_xref="SEED:fig|6666666.351418.peg.50"
                     /translation="MKNEAEKAMWSCKTSDTPWTFSRLLKKAICAVLPDSGPHTVHRV
                     NKKENNYLTSVLSDICDSNEKDSNEAMFNPFHPLYRDHHPIDSREWSGSPYKTPE"
                     /product="hypothetical protein"
                     /transl_table=11
     CDS             complement(39656..41158)
                     /db_xref="SEED:fig|6666666.351418.peg.51"
                     /translation="MTTNNYLEYFLTLLGWLVNNGLWDLLIGTGLFALPLAFKVIGIW
                     LKVREEGADEGNKGMLSLPRIENALYGAFFVMVASCVPLVQVTLDTLKFDRSRAQTCG
                     VWTPKAPGDTGYQGIISSLGDKTAAAPIWWVVVHKLSKGVTQAAVASIPCRPDLRQLR
                     FEVQRTFIANRALADELQDFTNDCYSLAMYQWKQRDQGMTKDRKVLSDISWIGSSTFM
                     QGDYGTLQSRMPRAAFPWNDARDSGRPDTGRGGYPTCREWWNDSSVGLKKRVTEEVDE
                     GLWLRLSAAMKLLGNSQATYQEEIIKRLVSPANLTISQGGEVYRGYGGNADMTTMNAI
                     SRIGATAGSGVASLGAFPAFDAMRQALPMVQSILLMAVYIMIPLVLAFAAYEFSTLIT
                     LTFVVFALNFLTFWWELARWLDSWMITALYGSDTHSSLNMMGLQNTSDDIIMNLVMGT
                     MFLVLPAVWLGALSWAGVNIGQAISEGFNRAGHVTQQAGQHAGSFVKRIK"
                     /product="FIG00635582: hypothetical protein"
                     /transl_table=11
     CDS             complement(41162..41527)
                     /db_xref="SEED:fig|6666666.351418.peg.52"
                     /translation="MNKTVLMVPGSRAGLLVKGMKLLGKWGLTVIVIMASALLIADTG
                     MRHAQEVDALRLWFHETRFGWLGWRFCIYCGLVWGCRKIWRAPGFRAEYRLRFARICM
                     VSALFFLLCEYAIFSAAGD"
                     /product="conserved hypothetical protein"
                     /transl_table=11
     CDS             complement(41520..42953)
                     /db_xref="SEED:fig|6666666.351418.peg.53"
                     /translation="MMTMKVKTLVMMVMMVMLSCSTPVMADSILSLPKLNDSTFGYGK
                     SVDGAVSDKLFYTLGGGSVISQPATRSNMQKLGLDLGWSSDLMCGNFDLKTTVGNQLN
                     GITDGFKNLMGDVIQGATGAVSSLPAMVIQRANPGLYDMITNGVLQANVAFDKAQLNC
                     QNMAKRMMDFSDRSKWTQAAMMEEYKKVVNTSDGDAVKGDDAGRQATGKEGQKWIGGQ
                     QRGGAGQPAIRPVHDMTAAGFNMMNSLPVTSTSGVGAGSCNGSACEKFRNAEEAASAV
                     VKVLGDRSMRTCTDAKECTSGDSDQQPGTAVAGTGFAPMLEEATRINTEQLVRLVNGQ
                     DKPTAENLAKLKTGSLAVSAGVIHALRRDPDNMSLTSRLAGELAMADTVETALVMRRM
                     LLTGMSEPYAAAQPAALEEGDRRIASLDREIIALKSEMELKRDLARNSVLTIIERDNE
                     RVSNNPMIQQTDNADSRVRSLEVPENE"
                     /product="FIG00715740: hypothetical protein"
                     /transl_table=11
     CDS             complement(42962..43936)
                     /db_xref="SEED:fig|6666666.351418.peg.54"
                     /translation="MMSRSFRLRAGALLLSVAALPLASASLNTASIVASAAAPDCISW
                     RVSGICYWLYCSGFSCKVRTSVKVTHYIPEVVVSTYTAPGGNPWKEMALVSQTAGGVE
                     NSITKGLAGLSAGGGNPADMKAQGERRSAIRFKYADALGHPATCLIGGMVPGFSCDSP
                     VTPAMPYFLSTLDSLVWRTGMPESLYPEALIPGKREIGSQAEENLWGSVYPRSGFVMQ
                     TDDDKAAAVVAQRVADIISRTGEPHVYKSIQTRKKDGFWPPDPVEENTGTRNHKWQRL
                     TPSVSRSCAVFPDGDHQTAEDGNAAFALWQPYSCCKKRGQRFLGSTNF"
                     /product="FIG01047964: hypothetical protein"
                     /transl_table=11
     CDS             complement(43933..44331)
                     /db_xref="SEED:fig|6666666.351418.peg.55"
                     /translation="MHRIIFSSLFFLPTAVSADITLYTDSQHPPVNPPSDVRVILLDG
                     PEQLQARFFGALPADAGEAEERVRARMQSPEWGAMQAELAERYREVAHAWSLGVKKYP
                     AVVFDDRDVVYGTTDVAEAAQLRAQEGVQP"
                     /product="corresponds to STY4575 from Accession AL513382:
                     Salmonella typhi CT18"
                     /transl_table=11
     CDS             complement(44558..46588)
                     /db_xref="SEED:fig|6666666.351418.peg.56"
                     /translation="MAAAEDVMIVSASGYEKKLTNAAASVSVISQEELQSRQYHDLAE
                     ALRSVEGVDVESGTGKTGGLEISIRGMPASYTLILIDGVRQGGSSDVTPNGFSAMNTG
                     FMPPLAAIERIEVIRGPMSTLYGSDAMGGVVNIITRKNADKWLSSVNAGLNLQESNKW
                     GNSSQFNFWTSGPLVDDSVSLQVRGSTQQRQGSSVTSLSDTAATRIPYPTESQNYNIG
                     ARLDWKATEQDVLWFDMDTTRQRYDNRDGQLGSLTGGYDRTLRYERNKISAGYDHSFT
                     FGTWKSYLNWNETENKGRELVQSVLKRDKWELAGQPRELKESNLILNSLLLTPLGESH
                     LVTVGGEFQSSSMKDGVVLASTGETFRQKSWSVFAEDEWHLTDALALTAGSRYEHHEQ
                     FGGHFSPRAYLVWDVADAWTLKGGVTTGYKAPRMGQLHKGISGVSGQGKTNLLGNPDL
                     KPEESVSYEAGVYYDNPAGLNANVTGFMTDFSNKIVSYSINDNTNSYVNSGKARLHGV
                     EFAGTLPLWSEDVTLSLNYTWTRSEQRDGDNKGAPLSYTPEHMVNAKLNWQITEEVAS
                     WLGARYRGKTPRFTQNYSSLSAVQKKVYDEKGEYLKAWTVVDAGLSWKMTDALTLNAA
                     VNNLLNKDYSDVSLYSAGKSTLYAGDYFQTGASTTGYVIPERNYWMSLNYQF"
                     /product="TonB-dependent receptor; Outer membrane
                     receptor for ferrienterochelin and colicins"
                     /transl_table=11
     CDS             46587..46793
                     /db_xref="SEED:fig|6666666.351418.peg.57"
                     /translation="MLLAENPRQGMMTEARVVIRILLISDHINRQDNTQIQTIMRIIY
                     IYFLQKLKIHNKKKDIQRLQQHAC"
                     /product="hypothetical protein"
                     /transl_table=11
     CDS             complement(47039..47425)
                     /db_xref="SEED:fig|6666666.351418.peg.58"
                     /translation="MMYLKYPEPELQTAVHPGGVVFFLPPQGKPGVTEITQPHLLRLR
                     SHLNRRLGRLRRVVCQPQRVGMNSSVAVTLEGDTGKVYLLVSVGGHECWPSEEEYTHL
                     RWYIQVVDAADLFYLLLWLNGMEAEK"
                     /product="hypothetical protein"
                     /transl_table=11
     CDS             complement(47422..50238)
                     /db_xref="SEED:fig|6666666.351418.peg.59"
                     /translation="MAFTLFKCRNVTTPSETETAGQGFVPPVPPGAQPLKRPGQMTQE
                     EEVRVYHAGPSVIDFLPWVEYLDEAQCLLLDDGMSVGAVYDVTPAATEGRTEERLEQI
                     RDMVEDALQDSFDEYDTHPWVVQFFCQDENDVDAYLDYLKGYVKPHAQGTAFTEAWLG
                     EMECHLRGIARPEGFFTDTLVTGQPWRGQQRRTRMVIYRRIAKNNSDPMPPVAMLNQV
                     CDRVVSALGSAGVRCHRMNGLQVHSWLLRLFNPAPSWISREDLYRMASRADPRENDAD
                     VMPVMTDFAESLWFNPPHSDPENGVWWIDDLPHCAVVVEKLRTPPEPGAITGEMSRGE
                     KTVNALMDTFPEGTVLCMTIVVQPQDTLEERFTRLSKNAVGENTESIRARQDVKVVKE
                     LLGNRHKLYRAGITFLLRAGDMDSLKRKRVELTTVLLGAGLQPVRPEFDVGPLNSWLR
                     ALPMCFDPDMDRKQWHTRLMWVQHLAGLLPVTGRETGTGHPGFSFFNRGGDVLTFDPL
                     NKLDRTQNAHLLLFGPTGAGKSATLCASLSQVMAVHRPRLFIAEAGNSFGLLADYFES
                     LGLSVNKISVKPGSGVTLPPFADAHKLVEEGQTLQSVDEHSLPDLDGDEEEEKRDILG
                     EMEISARMMITGGDPKEEASLKRADRAMIREALLMATHATYREGRQMLPEDLQVALRE
                     ISCDAGRNEVRRAKAAEMAESLGMFTQKGSFEAELFNREGELWPEADVTLIDLGHLAR
                     EGYEAQMALTMVSMTNMINNIAERDQYLGRDIVFAVDEAHIVTVNPLLSPYMTKVVKM
                     WRKLGAWLWLATQNLKDYPDISEKMLNMAEWWVCLTMPPEEVNNIARFKSLTEEQKAV
                     LMSASKLSGCYTEGVVLAKKIEALFRAVPPSLYLALGMTEKDEKAERRMLMKEHNCSE
                     LEAAFHVVRKLDRLRGLSAVESAA"
                     /product="Type IV secretory pathway, VirB4 components"
                     /transl_table=11
     CDS             complement(50238..50651)
                     /db_xref="SEED:fig|6666666.351418.peg.60"
                     /translation="MKRLRLVMCIPLAALLLSGCSTSKEELLPAGDQTMLELWQGKTT
                     GGSQRHALAARETLWRPLTSDEKQQVHREGQSYSRTQESEISQQFPLLPNPDMVMYVF
                     PHLAGGTSPVPGYSTVFPFYSRTQYALPGERTEAM"
                     /product="putative lipoprotein"
                     /transl_table=11
     CDS             complement(50669..52147)
                     /db_xref="SEED:fig|6666666.351418.peg.61"
                     /translation="MQIKSNALVKFVVPAVVLVGLAVTMKSCKTQENVADRGEQARAL
                     SGLSSEELRALGVEGDTPEDTLRTLVARMNQVRDNQRTLEKQNSQLLKDNEQLRRRST
                     DVSGQVNDAVAGVQKTYEQKQRELQEQQHSLMSQIDAMKDQLSRAETLSRRQESDIPP
                     GLGLDAGGGSGVVISQGADGLMWVSPADQSQDDPLSSSGSKGGPRFPTSFLEDNALSR
                     QKAEYEQQVKGYSNEQQRATTQAVYTLPENSTLTGSRAMTALLGRVPINGTVTDPYPF
                     KILVGRDNLTANGIELPDVEGAIVSGTASGDWTLSCVRGQVNSITFVFADGTVRTLPS
                     PDVNGTTNSNQQAKGNGTGGIGWISDEDGIPCISGTRKSNASSYLPTIFALSAAGAAG
                     DALSEGQYTSQNNVNGITSTLTGSAGQAVLGKALSGGMNETADWVRQRYGQTFDAIYV
                     PPGKALAVHITRQLAIDYEDQGRRVRYDFALPGEANDHGGLD"
                     /product="putative exported protein"
                     /transl_table=11
     CDS             complement(52137..53045)
                     /db_xref="SEED:fig|6666666.351418.peg.62"
                     /translation="MKADIVCSLLRPAVMMMSLSVLSLTAQADELMKWERIPLNIPLK
                     VGQERGIFADKNVRVGFPPALNGKLRVQSTGGAVYLKADSAFPQTRVQLQDVESGEMI
                     LLDVTAGEKGTTEPVRIVYDGDVSTVSRAAGSDVQTVKSRSSNGKPGTDNSTQARRTE
                     PRYAEPLPVLLTRYAAQSLYAPLRTLEPVAGIRPVVPHLPRQITTVYPSEPLTVSPVA
                     AWAAGGRTVVALKLTSTVSRRIVLDPRALQGRFVAATFQHRWLGAAGTPEDTTMLYVV
                     TAGSPEKAFVEEPVTSRRGGEVTHAD"
                     /product="FIG01212985: hypothetical protein"
                     /transl_table=11
     CDS             complement(53042..53689)
                     /db_xref="SEED:fig|6666666.351418.peg.63"
                     /translation="MSRFRHALKDRDQHILTLRVFSGVLCGLLLMVTIGWMTAPDRLT
                     IHNPPDLRSGSTRPWWEVPPSTVYSFAFYIFQQLNAWPKNGEVDYPAKIHALSAYLTP
                     SCREILETDARRRKDAGELLDRVRVVYEIPEHGYGGRYNRDPVTVEGRDNWLVRLDLV
                     ADEYFHAEPVKRALIRYPMKVMRMEGDPERNPFGLVLDCYSSTPQRLEAVKGGGE"
                     /product="Possible exported protein"
                     /transl_table=11
     CDS             complement(53686..54051)
                     /db_xref="SEED:fig|6666666.351418.peg.64"
                     /translation="METIRFLPDRLNAEPTVFRGFTTPELGLAALTGFFTGLLWSLPF
                     VPVFGWVIIPTGALLTPLVLVWTGGVWISRLKRGKPDNWLWQRLEEKKAALGVGRSGL
                     IREARGWSLRRTRVRGGKS"
                     /product="FIG01210734: hypothetical protein"
                     /transl_table=11
     CDS             complement(54071..54448)
                     /db_xref="SEED:fig|6666666.351418.peg.65"
                     /translation="MRKKGLTVSRLRLMARLAGMAMVTFLLGSLTPALADLPQIEPPS
                     SGGGGGLFGQIKGYFQDGIVLIGLVIAAAAFVKVAEAAVTTFSEVRDGKTGWGQFGAI
                     IVVGVVLLVAVIWLLGKSASIIL"
                     /product="FIG00635051: hypothetical protein"
                     /transl_table=11
     CDS             complement(54479..54721)
                     /db_xref="SEED:fig|6666666.351418.peg.66"
                     /translation="MALTSAQAAAFKVASGDVDLNVLHLSSLGLLIAVLFLWAAWGLS
                     DVWSGWRNGDVRESAFIWFTARTVLLLVASIWMFAG"
                     /product="conserved hypothetical protein"
                     /transl_table=11
     CDS             complement(54721..55062)
                     /db_xref="SEED:fig|6666666.351418.peg.67"
                     /translation="MFSLPALSRKTAGLTGTAGMMLLVTLVLPVQAAEKDELATVMRQ
                     LDQVRAALDRARTASLQATPHDGRYFFDYPRAQADIQTMQEGIDRYLTPSRAQPRNGS
                     AVTGEYRRERP"
                     /product="FIG00644270: hypothetical protein"
                     /transl_table=11
     CDS             55208..55330
                     /db_xref="SEED:fig|6666666.351418.peg.68"
                     /translation="MNDIISIIILLAVYLIGLIFIVLIFNDIDITSKKRKYEKN"
                     /product="hypothetical protein"
                     /transl_table=11
     CDS             55597..55755
                     /db_xref="SEED:fig|6666666.351418.peg.69"
                     /translation="MQLLASSLHDIYNSRQKKEKKARKINYVLGAVSIASFCITLFQA
                     CSNKFIPS"
                     /product="hypothetical protein"
                     /transl_table=11
     CDS             complement(56012..56773)
                     /db_xref="SEED:fig|6666666.351418.peg.70"
                     /translation="MAEARRDAERSPQSRPPRQHGLLYNLVWGWPWALVGLILSSLLL
                     SLLIEYAGMTFFWPDEGAAHSRAVMNTELGWLSTEFTRSLLLSTPSVTVPGWISVAYQ
                     WLFVESGMQSWLQPQQAVTAVGRSVSQFSGELSQWLAYHLHDYLLATVYVTVVTMVRV
                     IILVLSVPLFVMVILVAVVEGLGRRDLRRYGAAYESSFVYHHAKKSIKPAIYIPCILY
                     LSWPTAVYPNLLIWPAAMLLGMAVTVTMASFKKYL"
                     /product="putative membrane protein"
                     /transl_table=11
     CDS             complement(56754..58871)
                     /db_xref="SEED:fig|6666666.351418.peg.71"
                     /translation="MSNRYVIEALLRPAVEFNTAVVAATAAGVCVTAPWAVALAPSVS
                     YVTAAGFGVLAAVRFRQGMKIIRYRRNLRRLPRYVMSTRQIPVSRQRLFLGRGFRWTQ
                     KHTQRLQDTLRPEVAHYLLPGGFYRAARWLEMKTEHRLPGLGQWLRRDSPLNPVRPLP
                     PVGGNPALHGIEPDEQDVTLALGERVGHTIVYGTTRVGKTRLAELLVTQDIRRGEVTI
                     VFDPKGDADLLLRVWAEAHRAGRGDELYIFHLGWPEISARYNAVGRFGRVSEVASRVA
                     GQLSGEGNSAAFREFAWRFVNIIARALVALGERPDYMLIMRYVNNIADLYIRYAGKVI
                     RERLPGLEQIIANNQSVLSEEDVPRTMQNQPDAVRIWSIEMALSSEEGKKIYDPILDG
                     LRSAVRYDRTYFDKIVASLLPLLEKLTTGRIAELLAPDYLDMSDARPIFDWEQVIRKK
                     AVVYIGLDALSDSEVASAVGNSMFADLVSVAGHIYKHGMHAGLPAGGAGKNVVNLHCD
                     EFNELMGDEFIPLINKGGGAGMQVTAYTQTSSDIEARIGNAAKTAQVQGNFNNMIMLR
                     VRENRTAELLTTQLPQVEIYTKTLVSGHQDTADVSAGQDFTSSTQDRVGTVKVPLLEP
                     ADIVTLPKGQAFALLEGGQLWKIRMPLPAGDTDDVLMPESISRVAEAMRQNYHSGEGW
                     WNAPPSVQAIATEEGGDHGGSTS"
                     /product="Type IV secretory pathway, VirD4 components"
                     /transl_table=11
     CDS             complement(58864..59652)
                     /db_xref="SEED:fig|6666666.351418.peg.72"
                     /translation="MNVSFTEQVQRNMPQWANEPLRAWDAAEFAAMSDFITEHYWTGQ
                     GSINVFRIVGTDHPQYAGMSWLELLERGKRMDINIPLVEKNPGYYTQAEQLHAGMSFV
                     STDGIHWYVSADGNHRSCLARFLFHLQGEERTQLHNVAQSIYHADRAFWSACREIHNL
                     ADVLSRHGVYLRLQTRRQSVSREDLACWKVDRFRTEAQLTVDDGRAGGHASAEYKALL
                     LNAADAWREVRRLQNRAEALSASPETDIPRSWWLRLLQRGRGHE"
                     /product="Haemophilus-specific protein, uncharacterized"
                     /transl_table=11
     CDS             complement(59666..60055)
                     /db_xref="SEED:fig|6666666.351418.peg.73"
                     /translation="MKYLRKINPYVFEELLLLAFERRGMRVIRNSRYSGDGGLDGQVL
                     IDGERWLIQAKRYGRTIRPSHIDDFGELLRREGCRGFFVHTGRTGPASRARLVLWPDI
                     ELVSGQRLLKLLNGRLLTGELTGEKRR"
                     /product="putative membrane protein"
                     /transl_table=11
     CDS             complement(60052..60267)
                     /db_xref="SEED:fig|6666666.351418.peg.74"
                     /translation="MMLRQMTDIVPDKIPYGVLLCVLAVLFLFFPSCVVAAGVVNAPV
                     SGVTAITGARLSVCWRNCRRCRRAVQA"
                     /product="hypothetical protein"
                     /transl_table=11
     CDS             complement(60264..60770)
                     /db_xref="SEED:fig|6666666.351418.peg.75"
                     /translation="MTAVWPLLLCAAQAGAELRVIADLGGSDASVFYEAINRQEGSST
                     PPPVTAPLPAQGETLLLPVTTQEMTPGEVTPRPLQLPGIGALFLVGDDALSRQWLQAN
                     AGALRERQAVGMVVSVADENSLRTLRELAPGVMMVPSSGSALARRLQLNHWPVLITDS
                     GISGVVTP"
                     /product="hypothetical protein"
                     /transl_table=11
     CDS             complement(60791..61453)
                     /db_xref="SEED:fig|6666666.351418.peg.76"
                     /translation="MARGSLLTMALLSMAVSSLCRAGAHDIPEGYVRVAAVHGVPAEV
                     LYAVSLTETVMAPSAIAGVMKKRDADFRLPSVARPWPWTINVAGKGYRYASRLEAWQA
                     LQVFLTRYPARRIDVGIAQVNLGWNGHRFSSTWAAFDPYISLNTAATILRECRRRHPV
                     SWLQAAGCYHYPAGGAPAVRYTAVVRQHLERLHRDAVKTAEQHDGLTAMHPRYIWTEP
                     RE"
                     /product="FIG016425: Soluble lytic murein
                     transglycosylase and related regulatory proteins (some
                     contain LysM/invasin domains)"
                     /transl_table=11
     CDS             complement(61432..62154)
                     /db_xref="SEED:fig|6666666.351418.peg.77"
                     /translation="MKMKNLSPVLMLLISLQTVAAVRESAPEGTRTQASSQVSTTTQA
                     LQQQAAQWGVTEEDYRRYRALMEGPRGMQSPGLDPLTVLGIEARTDAERRQLAEKWVK
                     AEYERTEKELAFQREVNAAWKRLYPGVMPVSLGKGGGLLNDNGGRLALFVKAKDCGTC
                     DARLASVLSSGRQVDIYLVDSQGSDNLLRQWALEHDIPVDRVRSRHITLNHDAGRWLR
                     FGEGRMPVVLQQGADGWRVAAF"
                     /product="probable exported protein STY4558"
                     /transl_table=11
     CDS             complement(62159..62926)
                     /db_xref="SEED:fig|6666666.351418.peg.78"
                     /translation="MSEKKQKTLPSVHSSPLDGWTCVSPMLSVGFVLTVLVATILAVC
                     GLYRYSGEQDERIAALEGQMKTYSDALALSGSELEPLRSRLAETKKQLKSVTERLTLL
                     EQRPVLTEEEHARTGQMAASLASLQATLAQQGETLRAYDLRLEKLEKAPFTPVSPSSA
                     KGTGTVKSTPAVTPRQKKGSSGISVISRSAPFVLTGTEQRGGRTYAAVAPRGFTRLSD
                     VTLLGEGESTAGWMLERAGRGEASFRVNGRQVRVMVE"
                     /product="hypothetical protein"
                     /transl_table=11
     CDS             complement(62923..63501)
                     /db_xref="SEED:fig|6666666.351418.peg.79"
                     /translation="MKTSLLLSVLSACVLLTGCQGQQKLLQRDAAVPVPSVTVSNNVR
                     PASPDMYAGTTVPEVVRYDRYLLVNTHPDAVQRDPLSQVIDIRIPASLKPTVADAMRY
                     ALKQSGYTLCATGPANGVLYRQALPAVQYQTGPLRLRTALQMMAGPAWQLEVDDVQRV
                     VCHSLREGYQLPPGQLAPVPAGVRGAGAELKK"
                     /product="PilL protein"
                     /transl_table=11
     CDS             complement(63655..64023)
                     /db_xref="SEED:fig|6666666.351418.peg.80"
                     /translation="MTDIELTGKSITLTDKYGSCVHQNIVLTYLMELYQMDFAELSEA
                     VSTHYPSHKGVIMTIAEQLEEKGLEKGRAEERSRLVLMMRQKGKSLEEIKDFLDLTDE
                     QLLQALDYVPVQRNGALNQD"
                     /product="Mobile element protein"
                     /transl_table=11
     CDS             complement(64097..65020)
                     /db_xref="SEED:fig|6666666.351418.peg.81"
                     /translation="MSEKVNKTSLIHDAAFRKTLKDPAAARDFLEQVLTPYQKSRCNL
                     DTIELESTTFVAESLRQSACDVLLSMKTNDGKDGYIYTLIEHQSSPDKFIPLRMMRYI
                     LAVMEQHIEEHKCAPVVIPVLFYHGAKRPYPYPMNWVDCLDDPVYGREIYGEQKPFSL
                     VDVSTLTDDEIEHYHRMAALMFTMKSGTSGDVIELIGKSITLTDKYGSSVHQNIVLTY
                     LMELYQMDFAELSEAVSTHYPIHKGVIMTIAEQLEEKGRAEERSRLVLMMRQKGKSLE
                     EIKDFLDLTDEQLLQALDYVPVQRNGTLNQD"
                     /product="Mobile element protein"
                     /transl_table=11
     CDS             complement(65067..65444)
                     /db_xref="SEED:fig|6666666.351418.peg.82"
                     /db_xref="GO:0003697"
                     /translation="MDHFSSVVDREYLRKGSKVYIEGQLKTRKWFDQQNGVDRYSTEV
                     VVGVNGVMQMLGSLRQQGTAGNGASAPAQGGWGQPPKTAGQAGRAPQTTSTGNGAPPM
                     DFEDDIPFMGLGYGMERRIIHAM"
                     /product="Single-stranded DNA-binding protein"
                     /transl_table=11
     CDS             complement(65483..66262)
                     /db_xref="SEED:fig|6666666.351418.peg.83"
                     /translation="MMELQHQRLMVLAGQLQLESLISAAPALSQQAVDQEWSYMDFLE
                     HLLHEEKLARHQRKQAMYTRMAAFPAVKTFEEYDFTFATGAPQKQLQSLRSLSFIERN
                     ENIVLLGPSGVGKTHLAIAMGYEAVRAGIKVRFTTAADLLLQLSTAQRQGRYKTTLQR
                     GVMAPRLLIIDEIGYLPFSQEEAKLFFQVIAKRYEKSAMILTSNLPFGQWDQTFAGDA
                     ALTSAMLDRILHHSHVVQIKGESYRLRQKRKAGVIAEANPE"
                     /product="Mobile element protein"
                     /transl_table=11
     CDS             complement(66262..67284)
                     /db_xref="SEED:fig|6666666.351418.peg.84"
                     /translation="MVTFETVMEIKILHKQGMSSRAIARELGISRNTVKRYLQAKSEP
                     PKYTPRPAVASLLDEYRDYIRQRIADAHPYKIPATVIAREIRDQGYRGGMTILRAFIR
                     SLSVPQEQEPAVRFETEPGRQMQVDWGTMRNGRSPLHVFVAVLGYSRMLYIEFTDNMR
                     YDTLETCHRNAFRFFGGVPREVLYDNMKTVVLQRDAYQTGQHRFHPSLWQFGKEMGFS
                     PRLCRPFRAQTKGKVERMVQYTRNSFYIPLMTRLRPMGITVDVETANRHGLRWLHDVA
                     NQRKHETIQARPCDRWLEEQQSMLALPPEKKEYDVHLDENLVNFDKHPLHHPLSIYDS
                     FCRGVA"
                     /product="Mobile element protein"
                     /transl_table=11
     CDS             complement(67351..67656)
                     /db_xref="SEED:fig|6666666.351418.peg.85"
                     /db_xref="GO:0003697"
                     /translation="MASRGVNKVILLGHLGQDPEVRYFPNGGSAVANLSLATSDTWKD
                     KQSGEMKEVTEWHRIVIYGKLAEIAGECHEKHAQKLFEQISKSIKITFMTQLSRTVQ"
                     /product="Single-stranded DNA-binding protein"
                     /transl_table=11
     CDS             complement(67666..67872)
                     /db_xref="SEED:fig|6666666.351418.peg.86"
                     /translation="MNRQNGILAAAAGYTLPLEILKSTRGYYIGTQCSEGPVSRESEE
                     YFKKHDQAEQALKNGTWTQRYDWQ"
                     /product="hypothetical protein"
                     /transl_table=11
     CDS             complement(67966..68430)
                     /db_xref="SEED:fig|6666666.351418.peg.87"
                     /translation="MSATNTSSAKAEYFNLTVKGLGYLSNVRQVNHQNGSFLCCVINA
                     LSGPTDNPSYTRFDVTVVGKDATTLISRCQKAVDEDRKVLLGFALSNLATDIFTLNKG
                     EHAGEQRVSLKARLIKVDWIKIGQEQVYKAEKAESLPPQNGTTKRQYAENSF"
                     /product="Putative uncharacterized protein STY4534
                     (Putative uncharacterized protein)"
                     /transl_table=11
     CDS             68429..68548
                     /db_xref="SEED:fig|6666666.351418.peg.88"
                     /translation="MMCSPWIKKDMTENTTAPDGCDSSRRGAGISCISGCLCS"
                     /product="hypothetical protein"
                     /transl_table=11
     CDS             complement(69055..71067)
                     /db_xref="SEED:fig|6666666.351418.peg.89"
                     /translation="MRLFLCEKPSQASDIARVLGAARRGEGLIEGNDFVVTWAFGHLL
                     EQAPPEAYGEQYGSPWSIEVLPVIPEQWQMVVKDKVARQFNVIRRLLGKADEVVIATD
                     ADREGEIIARELLDYCGYTGVVRRLWLSALDESSIREALGRILPGEETVRLYEAGKGR
                     SRADWLTGINLTRLYTMKARECGVSGVLSIGRVQTPTLAMVVRRDAEIKNFIPVPYWQ
                     LNLWLEKDNVRFRAAWVAAEQYCDVEKRCVNVQAATSVQSQCRQAGVAVVREVSSKRE
                     KTPPPLCFSLGTLQEVCSKKFGLGAQAVLDIAQSLYEKHKATTYPRTDCGYLPVSMHK
                     EVPEVLAAVANTDPDIAPELAKLSPDIVSRVWNDKKITAHHAIIPTRQAFNIGALSDN
                     ELRVYRLIRQHYLAQFLPVQEADVTEATFVVAGQLFGTRGRVEVVKGWRALFIADAPH
                     DEDEGGDTEQTMPLPVLAKGDECRLVEAELKEMKTTPPRHYTEGTLIAAMKNAAGMVS
                     DPALKKVLRENAGLGTEATRAEILETLFTRKYIEKQGKHIRATQLGAELIAGLPEVLT
                     SPGTTALWEQALDDIAQGKLSLASFMEKQKQWLNHLVSGARRQQLQITAPVTPECPLC
                     QGRMRKLKGKNGEFWSCQRYPECKGVISEQKTSHSKRGGRKIKKRG"
                     /product="DNA topoisomerase III (EC 5.99.1.2) in
                     PFGI-1-like cluster"
                     /EC_number="5.99.1.2"
                     /transl_table=11
     CDS             complement(71090..71809)
                     /db_xref="SEED:fig|6666666.351418.peg.90"
                     /translation="MPEEIVKEPASHRVGAFTSTLNIELHSRYAIMLWEGRRGSKAKN
                     NEGRKVPRIMSMPEAIKMTGGLYRDSLADNPYADETMWKLENAIIDATEKINAEVAQL
                     DDILRNIPSGITIKDVLSRSPVNIGVFSRSPLGYRCVWLLVGYDQLALKTFQAAHLGL
                     ISRNQRDELLSFGAYLIRKIYGILQIYRSVGVTRDDIENKTSKGEKAIARYGMPEPDI
                     LSGKARSSFSPPLNRKSRNLS"
                     /product="FIG141694: hypothetical protein in PFGI-1-like
                     cluster"
                     /transl_table=11
     CDS             complement(72288..73574)
                     /db_xref="SEED:fig|6666666.351418.peg.91"
                     /translation="MALPAESLIAHTLRKMKASMAEKASREEGRIRSGLLFTGNVHDA
                     VPRRLLLDTRLSPLDKTAWMMIRLHALSNEGAVFPTYDELQLQLASPGSGKASRETVS
                     RVLTMLRLTGWLSLCKRVRDEKGRIRGNIYALHDEPLGCCDAEKFDPRYLDMVLDSAC
                     KNRNKTIRYTAREVLSDIKNEPGMRHYHSHITLFESRMGAAQTPSQMAARQRVNPAVN
                     GRAAKSGSESAQPPVCASVTELSAQVTELCTAVTEPGEKTEVTQRSTDSEQPGKSVGY
                     HSVRKPNHYVRNITHSMKKNTYVLPDALKSQLSVEDTGMLTKQLQALPETLAEGVLDS
                     LSQMLSKNTLQNPVGWMLAVMKRAREGNFNSPDMSRSGTIQSQPARPSSQSGHGCDER
                     ERRRREVASPEKARNIVAEFRASIQRANAARLAMRG"
                     /product="FIG141751: hypothetical protein in PFGI-1-like
                     cluster"
                     /transl_table=11
     CDS             complement(73838..74065)
                     /db_xref="SEED:fig|6666666.351418.peg.92"
                     /translation="MKLKMQTISGPVIIDSNEVTQFYPDHESGGELTAVEYLTDGGRC
                     TTRVRHSFYQVAEALASAWHVDDASKRNRRG"
                     /product="hypothetical protein"
                     /transl_table=11
     CDS             complement(74062..74277)
                     /db_xref="SEED:fig|6666666.351418.peg.93"
                     /translation="MRKISGMLNLEKARMQLRVLLSGPVPAITPMAHAVAIKVVLDAL
                     DASERRVAELEQVCTAAGIRIKGEQVK"
                     /product="hypothetical protein"
                     /transl_table=11
     CDS             complement(74274..75011)
                     /db_xref="SEED:fig|6666666.351418.peg.94"
                     /translation="MNKIDYQALREAAEAIKIAATPQKLLAFRMKVTPQVVLALLDEL
                     ETKEEQRANWFQMAQKLGEDLDAEEKRNAEQREYYEGVIADGSKRIAELEKSEEQLIN
                     ERDHAESALADMYFAVTRNRPEWSNCFSFSDAVDAVVDRIADLEAKQPSPVVPEEMYW
                     QDAPVEGSSKATAYATGWNACRAATLQGPEGLIKAVRFYEQVKRENPPVETGAWKDAV
                     DWVLQEACQAVHWCRQISALQEQENHS"
                     /product="Phage protein"
                     /transl_table=11
     CDS             complement(75008..75616)
                     /db_xref="SEED:fig|6666666.351418.peg.95"
                     /translation="MSKINYQALREAAEQAMHDDWGFDTDLFHELVTPSIVQALLDER
                     EAQSKHVAELEANLSAMTEDHQKATESIKQADSAVKLAHETFSALAAENAKLKKFCKD
                     AAFDADYEAESGMERGGFSDALNEIKITATDAFLAEVRAQGVDAAIDAAKNLVAQEYE
                     YKDFKAAQSDCCMFPGSDLVGKVEMTEWLVDFAAELRKGGNQ"
                     /product="Phage eae protein"
                     /transl_table=11
     CDS             complement(75603..75860)
                     /db_xref="SEED:fig|6666666.351418.peg.96"
                     /translation="MSNAARLQLGFSPFSKTIVLAKMRNFDDGTSLRVGNDPGRDVTN
                     EAAQLVWHLVMAEGGEIMWEMDDGSRMVLKAESQEATSEQD"
                     /product="hypothetical protein"
                     /transl_table=11
     CDS             complement(75870..76118)
                     /db_xref="SEED:fig|6666666.351418.peg.97"
                     /translation="MKMTELVPGVLTSPGVPPASQRKAVELVNRFRRGERNYHELKER
                     GFGYFKIDVGPDWRLLSRNKGLTWALLSHERYNNMRLK"
                     /product="hypothetical protein"
                     /transl_table=11
     CDS             complement(76115..76693)
                     /db_xref="SEED:fig|6666666.351418.peg.98"
                     /translation="MSNNLSQATNGLLMQLVMDLKSGYLRRCEALGLSREEMQMLQGL
                     SIEEIHYLSNSEVSVLRLDINHNNLVRMLQQARTEQKRLQRIDRALALGGSIELMAFY
                     FGLSSVDVAARRRISGIDVRPGRGITLSDDENSELWRLWQKAGINDVESVDGLDVMML
                     CAEQMNIPLTAIWHAVRGWHTTGNPDQVRSAS"
                     /product="FIG004780: hypothetical protein in PFGI-1-like
                     cluster"
                     /transl_table=11
     CDS             complement(76690..77421)
                     /db_xref="SEED:fig|6666666.351418.peg.99"
                     /translation="MNADAARQDQLIKRIRKLLALSRNNSNPHEAGQALSRAQALMRK
                     HGITELDTDISVIKTSSSKGAPSEAEKVPVWMGRLMHVVAEAFGCHTYLDWRITTGRY
                     WRRVVIFYGFGERPVVAAYAFDVLCRQMQKATKAYLSTQSRTLKLSTRRARAAMFRDG
                     WVYGVRDVVDAFPLTEDETRVMKTWLKRQQFEGMAAFRNVKDCNGGDRARWQGYSEGK
                     KATLHHGVGSRNLRPESLISGGGEV"
                     /product="FIG004780: hypothetical protein in PFGI-1-like
                     cluster"
                     /transl_table=11
     CDS             complement(77411..78820)
                     /db_xref="SEED:fig|6666666.351418.peg.100"
                     /translation="MPKVTRIPESEPDIYIFSDGGNTRYQILRELWEETGEQRFYRIH
                     VLFKPWPGRLQCVIGHLAENEVRGELTFIEKAQGIHKARMIYEEQLSKSVSMRELSSL
                     LTEQGLPVDASSISRMENALKYLYPWIPELLESGMGRPQVNSLLSLRQDAERIWGQFA
                     VAAENDVDFDRVFGECCGKFNSPELWSMEMFRDELIGDLLKALPHPVLDYDRWLLELD
                     PRERNRRHHFGEPEPVLMPADSPPEPGAQVASGGATEAAQVVAATPADSESVMDTAQS
                     GAEKEDRPVADKRERRRKEVQPDMYGGEDSYSGDCGEDATGASTDIPIMPEDNAMQEG
                     GEFRQASAFTGAEQDDIESLQNEAFHLAWELASHTGCVDEIAMDRESELSAGFGAAEA
                     NCSPVMAFLVRLTGEEVLRVNPVSLDALLIGGSTEEDLPLLDDEHAGKLLRLLGVLRR
                     LRGLQRMVEDESEEGRDEC"
                     /product="Protein with ParB-like nuclease domain in
                     PFGI-1-like cluster"
                     /transl_table=11
     CDS             complement(79022..79777)
                     /db_xref="SEED:fig|6666666.351418.peg.101"
                     /translation="MSDNLLNKLTQLKLPAMAGSLIRQRETPQTYDELSFEERLTLLV
                     DDELLSRENSRVARLRKNAGLKYQATPEGLRYPASRGLRAEQMRELLNGHYITHRKNL
                     LITGPTGCGKSWIANALGEQACRQKHSVRYCRTGRLLEQLAQGRVDGSWLKYLKQLQK
                     IQVLILDDLGLEQLSNAQCNDLLELIEDRYGQSSTIVVSQFPVDKWHGLMENPTTADA
                     ILDRLVHNSHRVVLQGESLRKNPPVVESSEKTR"
                     /product="Mobile element protein"
                     /transl_table=11
     CDS             complement(79794..81329)
                     /db_xref="SEED:fig|6666666.351418.peg.102"
                     /translation="MATCFKILQLKFDKKLTNRCIGLTLHISASTVFEVLARFKASSL
                     SWPLPADISHDTLEKLIFPPKDTFASELVMPDMLYFDTEMRKPGVTRQLLWMEYKAQA
                     GDKAMGYSHFCRCYREWKKTRRLSMRQEHRAGEKLFIDFCGPTVPVINPDTGEIRRVA
                     IFVAVMGASNYTYVEACEGQDMMSWLNAHSRCLTFLGGVPKLLIPDNLRSAVKKADRY
                     EPVINDSYQALAEHYGTVIIPARPRKPKDKPKAENGVLIVERWLLARIRNETFHTLRA
                     LNARLRELLTDMNNRPMKGYGNQTRAERFRILDAPALSPLPLAPYEYTEYKAVKVGPD
                     YHVEYARHWYSVPHELVGQRLSLKAGQSVVQLWHKGQCVAQHPRSTHEYKHTTNPLHM
                     PERHRQHGTWTPERLIEQGKRTGPSTGRVVESMLKAKPHPELAYRAVLGLLALQKKYG
                     PERLEKACYVALHYNAPDRRFIDNLLRHHRENLELPLSRQGEQHPAYASEHENLRGPG
                     YYH"
                     /product="Mobile element protein"
                     /transl_table=11
     CDS             81331..81447
                     /db_xref="SEED:fig|6666666.351418.peg.103"
                     /translation="MLLDFLFLDIDVSTGLNTAMETVVKRVNSRSDWQDANQ"
                     /product="hypothetical protein"
                     /transl_table=11
     CDS             complement(81545..81778)
                     /db_xref="SEED:fig|6666666.351418.peg.104"
                     /translation="MSIKRNHSLDLGAAIMQPGRQASKTGNVVALGETPMVLTLDQLR
                     PNPDNPRTTRNPRYDDIKSSIFSRGLDTVQNGI"
                     /product="Protein with ParB-like nuclease domain in
                     PFGI-1-like cluster"
                     /transl_table=11
     CDS             complement(81768..83321)
                     /db_xref="SEED:fig|6666666.351418.peg.105"
                     /db_xref="GO:0003678"
                     /db_xref="GO:0005524"
                     /db_xref="GO:0006260"
                     /translation="MNECCPYLLTGVGKLTGLKTYRQLWAFYALQLFVRHPFSFFHIA
                     GFPAVREGGYTMAERYIPRSVDAEQAVLGGLMLDNDRWDEVVLMLRGEDFSLAVHRVI
                     FRSMSELAVSGQPFDLITLSEHIEKTHNIEALGGFAYLAELSKNTPSAANIMAYVRIV
                     AEKSMLRQLQETGNSLVADVASPDATPRAVLESAERRLFSLSQTGMLHERSEVSLSSA
                     MELALRQLEEGLRAGGMTGTPTGFDELDEMTCGLQPGDLILLAARPSMGKTALGLTLC
                     LNALRERTDETVFLFSIEMSREQLILRTLSMLSRVELTRLRSSMMDDEEWARFTATMG
                     EFMQEGTFAGEGNRLIIDDTSSQTPSSLRASARRYVRLYGRPSLIMVDYLQLIRSPDQ
                     ENRTQEIAEISRALKSLGKELGCPVLALSQLNRQVEQRADKRPNNGDLRDSGALEQDA
                     DLIMFIYRDEVYNPGTLDKGVAEIIVSKQRQGPTGTIRVSFDGRYTLFSPFERGWNFD
                     RSGGNAYVN"
                     /product="Replicative DNA helicase (EC 3.6.1.-)"
                     /transl_table=11
     CDS             complement(83281..83499)
                     /db_xref="SEED:fig|6666666.351418.peg.106"
                     /translation="MSRFNTVRGEGVTEPVFFRHDLSVTQQPELQGVFHFRSNAGRQL
                     FFCIHKVFPLNQIVMNERMLSVPSDRGR"
                     /product="hypothetical protein"
                     /transl_table=11
     CDS             complement(83504..84352)
                     /db_xref="SEED:fig|6666666.351418.peg.107"
                     /translation="MSSSVKYSPVPAVLTRPELLAELNLLMTRIASGCRVGVPASCRP
                     VIAVHGGYVSYSSPRAGRVFQDGSHPEIVMAVSNRERMCEWFSQVWLPLHLAALEGDE
                     SAFVSAEVNMVRRELQRVPGSSVNCMCWASLAALAFDAEERVELQKGNNENIATYDES
                     IATYAFRAACTVSLCLSRNVSGGIPRSYPEWKAILFPRDGADIFPDGWLENMTRRAER
                     VFTSAKRQCASEQCSGRIQADSHHSGSHPDVSAYEVRCAQEMSLSPVHSTRQCSVQST
                     DSAETE"
                     /product="hypothetical protein"
                     /transl_table=11
     CDS             complement(84337..84465)
                     /db_xref="SEED:fig|6666666.351418.peg.108"
                     /translation="MPCNCSSGALFPFLHSQVSGYLRGSDAPGGQRDMEVKVCLPQ"
                     /product="hypothetical protein"
                     /transl_table=11
     CDS             84579..85052
                     /db_xref="SEED:fig|6666666.351418.peg.109"
                     /translation="MNTEKQLPSGIDNNHDEDGNMAKYYENREAGGMSTDDVERCKTF
                     FDQGTEIFPGADQKLAYRLCWPGHWLINSRRWFFLDDNSISIQQAVKFALIHQHHWLP
                     ATVEQMTPAEMSLALTDYWADYWTQPTEPEKALVHMTDWQYQKLCSNRKKVNGDQ"
                     /product="hypothetical protein"
                     /transl_table=11
     CDS             complement(85483..86361)
                     /db_xref="SEED:fig|6666666.351418.peg.110"
                     /translation="MKILPVVSTKGGEGKSTQSANLAGFLADAGIRTLLIDGDHAQPT
                     ASNIFPLTYEAPAGLFELLMRTADLTHPDNIISRTAIDGLDLIVSNDPHEQLKTAMLH
                     APDGRLRLRNVLQHPLFLNNYDVIVVDSQGARSVMLEMIVLSATESVVGMVNPVLPDV
                     REFIRGTVNVMENLLPYRELGIPLPKVRTLVNCMDYTALARKTLDELAGIIQTGRYSR
                     QLPEGAVSLLSTQIYDLNIYKQGHAAGQPVHRLEKESTRRSDSALVTMHSLACELFPE
                     WKPAFDGLLENGGIRQ"
                     /product="COG1192: ATPases involved in chromosome
                     partitioning"
                     /transl_table=11
     tRNA            1..76
                     /db_xref="SEED:fig|6666666.351418.rna.1"
                     /product="tRNA-Phe-GAA"
                     /transl_table=11
BASE COUNT    21851 a  24321 c  19776 g  20559 t     1 others
ORIGIN      
        1 gcccggatag ctcagtcggt agagcagggg attgaaaatc cccgtgtcct tggttcgatt
       61 ccgagtccgg gcaccacctt acatcaaagc cactggtcag gagtgagaac cctgacgggt
      121 gtcatcggga aggtgtaaga tgtcgtgaat gcgctcatgc catctcattt tctcgattta
      181 aggagcatgt tggtcgcatg atccttctct cgatcattcg ttatgcttgc aaagcttttt
      241 caggttgtca acaacggcaa aacaaagtca tgatctaaaa tacatcagta agttctgcca
      301 gttctttttc aagcactctt gccgtcccct tcaaatcgat ttccacatac tccagagtgg
      361 tggaaacatt cctgtgcccg agcatggttt tcaccatata aagattacgt tccggcgcac
      421 tcatcagcgt actggccagc gtatgccgaa agcgatgagg tgatacaggg aaaccgcact
      481 ctttcgttag acgtctgaaa aatcctttta ccggttgcag ttccggaagt ccggtaacga
      541 acggagcttc tgacatcaat gccacataac gatgataatg gaaaagataa tcctcaggtc
      601 ctgccccccg tttcatcgcc tcatcaatca agtgcctcat tcccgggaca agatgactga
      661 ccatagggat acgccactca tggtgtgtct tacttccctc cgaacacaga tcaatccatc
      721 tttcatccag attaacatcc cgcagacgca ggtgaagtaa ctgatttagc ctcatcccgg
      781 taaaacgcag cgtatttacc acaatcatcc agtaccatgc cggacgaatc gcacaactac
      841 gccagtgcac accatcagaa cgcttctcct cttcatgaaa ctgttcaaga atcagcagaa
      901 ttcgttttac ctgtttcttc gtcagtgttt tcttacgttt cttttcctgt ctgacattca
      961 taccatcaaa cggattctca cttaaattaa gaagtgtaga ggaacatgca aaattgaaaa
     1021 tggcacgcat atggcgaacc ttgttattcc atgtgtgcgt ggagcgattc tgttttttca
     1081 gaacctctcg tctccattcc ctcacatgct gctgccggat atcctccggt aaaagggtct
     1141 cgccaacaaa cttccggaat ccattcagaa cctttcggta actccactcc gtagccactc
     1201 tcactgaacg gcagaaaaaa tattcatcca taagctcgtt ccagcgcatg tcagcatgac
     1261 ttaatttcat aattaaaccc tttacaaata ggttacattt ttaccaaaat actgacctcc
     1321 tgcgctcact gaaaaaaaag ttcggactgt cattgagatc ccctgtatcc atcagaccac
     1381 gtccttttat cagataacct ttgagtattt tataaccgtg tgttttccct ggtgcctcag
     1441 caattcgcgc atgataaaaa cgctgattat cttttcgctt atggatattc agtcgttcaa
     1501 atgcagtctg tagcacctct ctcttctccc cagggagttg ccgggctttc aggtaatcat
     1561 aaaaaatccc tggcaccgga atgaagacaa agccggcaac cacatgaatt ttatcgcctt
     1621 tattgttaaa cgacagtgaa ccattcttca atccgtcttt cagccattca agaaaccgct
     1681 ctcctgttaa atcaggatta acagcatcag attctgcttc acagtattcc tgttgctcag
     1741 cgtcttgata cgactgacag atttccccat ggcccgctgc tgatatctct cctgtcgatg
     1801 aaacaggcgc aaccacctcg ccagatggcg agtcatcctc ccccttttcc ggcgccctcg
     1861 cctcctccgc aaacatgctt accagcatag ctgtatcttc atctgtcggt atactctccg
     1921 tttcacatcc tgcatcgtcc tctgaacctt cactgctgtc tggtgtcgtc ggtttctcag
     1981 cctgttgttg ccgcatctct ggttgttcct gaacagactc tgcagcattg ccggacacgg
     2041 tattcccttc agccgcagcc tcttccccgg acacagccga tgccacggtg ctctccgttt
     2101 taccggatac aaccacctcc cccgtaaaga cctctgctga agcaatatga ctggctgtgg
     2161 caacaattcc accgtttaac aacggacttt cagcctggcg ggccgcctcc tgcagaacat
     2221 cacggatgag tgccatttcc ggatgctgat gccagaacgc accggccaga ttctgaagcg
     2281 ctcccggcac cgtcgcaagc caggctgcag ccccctcagg taacagacca ccggcaatca
     2341 ctgccgccag ttgctgagct tccgtaccct gtggcgggag ctgcctgaac cggaaacgat
     2401 acgcctcatc aggaacggat attcccggct gccatccccg gccgctgaac aatttgcctt
     2461 ccagatgcgc aagcagaggc aggtgataaa acagggctga ccagaaaatc actgcatgcc
     2521 aggccgcccc ctgtgcggcc tgctcttccg cagaggcgcc cggcggaaac atatgtgcac
     2581 gggccagacg gacagcgtaa ctggtatgca acaacgtcag gtccccgaat ccccctgcat
     2641 gtgaccagcg cccctcccgg gccgccggga cattctgcgt ggagagaagc aggctgtata
     2701 cgggagcaca acacatcgcc tcacacaatg gctttggcat catattgtta tcccgtatct
     2761 gcttcagaca ctgcgccctg ttcttcggca tcagcagtga atctgtcgtc agcggcgcat
     2821 aaaagccttc cggtgttccc ggcactgacc gcccgtcatc gggtatctcc actgctgaac
     2881 cggaggtaaa aaacttccgt aacttaaaca tcctttccct ccaccgcctt ctctgtgcca
     2941 cgctgatgcg gggacgtcgt cttctccttc gtcctgctct tttcctccgc cagttgctgc
     3001 atgagttcat tgagtaccag cgtcctgcgt gcccgggtca ccgccacata caacaggtta
     3061 gtttcatccc ggcgctcctg ttctgacatc aacggatcag cgatatcctg aaaatcatcc
     3121 cccagtacaa cccgctccca ttccagcccc ttactgcggt gcgccgttga aaccgtgata
     3181 tcagcctccc gctcgttcgt gactgtgtgc tccctgagta gctccagttt tttgggtaac
     3241 ggaaaacaca gctccagtag tcgtatggac tgactcattt ccacatcctt cgtcaccttc
     3301 gcaatatgac ggtattcatc aaaattccgg taatccctgc gcaaccggtc agagtgcatc
     3361 cgggccggca tatccatctg gaaccagtaa agatcttcaa gcgcctccgt tcggtatccc
     3421 tcaatgcccc cgacccagta aaccttcctg cccgccattg ccgccatcag cgccgtgcca
     3481 atcactccgg cgacggtccg gttcagtacc gcccggtgtc ccccaaattt tccacgcttc
     3541 atgcgctcac gcatttcctg catggtaagc acctcatcat caccaccgca gccgctcacc
     3601 tcccgacttt cccctgcgcg tttcagcagc agattagcca tcgcggccac tgcggggcca
     3661 aaacgaaaac tctgtgtcag ccagagacgg tcggcaccgg ccagagacgg atgagacagg
     3721 gcatcatccg cgccacgaaa acggtagatc tgctgatacc ggtcaccgac cagcacaatc
     3781 ctgcaccgct gtcccagcac aagtgcggaa gtcaccggat tcgcatcctg cgcttcatca
     3841 aacagaatgg tgtcccatct gcgcgagaga tcaggtccgg agagctgaaa caatttgaga
     3901 taggtgtcat gggtgaccgg aaacgttcca tccggatcgc tcatggcctg ccagagcgtc
     3961 ctcacagcac gaagtgcctc atccggagca acgcctttca tttcgtcctt gtccggcaga
     4021 tgctgcctgc cgggggttgc atccgctgag cagataaact gattcagccc tgtcatggcc
     4081 acccgggcca gtgcccagta tcgggtattc agttttcttg ccacatcggt gacgaacaag
     4141 cccggaacaa gccgcttctg gtaatgcctt ccgaagcggg caaacgccag ctgatgcgac
     4201 gttttgcatt caacgttaaa aggaaacctg cgctcagctt catcacgaat cgcacgatta
     4261 taggcgagat agagcatcct gctctccggg caggccatgg catagctgac cagtgtgcta
     4321 gttttccctg taccggcaaa agcattaaca acaagcttcc tcccctgcca gtgaataatt
     4381 gccgtctgtt cttctgtcgg tttatggggc atggctttcc tccgtaaaga cgaaatttcc
     4441 ggtcactctg ccttcagcca ggcgaccgtg accagcatta atttaccctg gtgaccagaa
     4501 aattttaccg cccgtaaatt tttagcgacc tgaaaagaat taattatcgc cacccgggta
     4561 tccgctgttc attatcccct cagacacagc ccacaacggg cctgctgtat caccgttctt
     4621 cgtaacggtc atgctcttta acaatccggg agcggccacg ccctgaagcc gggctgagga
     4681 ggaaaacaga tatgctacgt agagagtgac gtgccgcgcc tgcagccaca ggtaacactc
     4741 ccccaacacc ggacaccgca aataatggct acacaacccg aaaacgcact gagcgccaga
     4801 acagtacgtt tccggttgtg ccggagcctg caccctgcag agtcctgaac aacagccagt
     4861 aaaaccaggc actttcggcg atatcatttt ccccatggtg atgtcgcctt ttttcagcac
     4921 agaatgataa tgcacagcag gagtacagat aatgccatca gcacaggcca ccccggtccc
     4981 gtataaatac tgtattcagg ccaccatcga aaaacccggc ggtacaccgg tttcatggat
     5041 tcgcttccag aatacgccca tgacgaaaca ggagtgtgaa aaactcttct ccactgaaaa
     5101 agaagccggt aaatcattca ccgttaaagt cggggttact caattttcat gtaaggaaaa
     5161 tccacctgca cctggagagt gatttttatt atgcctcatc ccatcacata tacaaatttt
     5221 cttccggtgg ttctgttttt cgttatcgtt atttttatta tcacttttat aatagccatc
     5281 accacgacca tccccgcaga tatgactgta agaggctttt acaatagata cagaaaggat
     5341 tttctgtctc ttttttcggc atatttcctt tcatcaatat tctgagcatt cctggtgaca
     5401 ggcaccagta tttcagacag cacgccggtt ttcggtagta caccggacaa tgcgattaca
     5461 aactcgctga tttcactggc gttctgtaat tcgttattaa ctcacgcatg gatttgtgat
     5521 ctctgcgaca tacacagaaa caaaaacacc tttatttata taaccctggc ttttcttcat
     5581 cttattttaa tcaattcatg cacccatttt atctacgcca ctttttatta attcagttaa
     5641 ctccgtctta acagacagaa atagtgaaaa aggtgatact gatgaatata ttaaaatact
     5701 taagtatttc gctcttcgcg ttctcatttt catataccgc cacagcctcc actcagatat
     5761 catcatcgca cagccacgcc gaaaaacgtg caatcggtac gctgaaattt atacgggccg
     5821 acggacaacg accgtttggt caggctatga aacaattatt acccacaggc tggcgtactg
     5881 agattgcccg tgacgtccgg ctccccgcca gaatatcatg gtccggaaat gaccagtgga
     5941 accatgttat cgaaaaaacg ctgccccgct acagcctgaa agccacattt gatacctcag
     6001 ggaaacgcgt actgatccag caggcggaaa aaacggtaaa atctggcctg ttttctgccc
     6061 ccgtaaccgg tgtcaaaaaa acagaaacac gtcatattga gcagggaatg accctgcgta
     6121 cagggctgga aaaatgggca gccgccgaac cctgcgctac cgggaaatgg aaagtggcat
     6181 ggaaaacgcc ggtaaattac agtatcgatg cccggttagt tttttcaggt aattttatgg
     6241 atgcactgaa cagtacattc gcactttatc agcaggctga aaaaccctta tatgcctcgg
     6301 tgaataaaaa ccagtgcgtg ctgataatta ctgacatccc gggggacagc taaatgggat
     6361 ggctcatgcc cctcataatg gcactgttta tcatcgggaa ctggtttcat gccggcaata
     6421 cggagcgggc aataaaaaat actgatgagc agcaaagaca acaacaggta tatgaaatat
     6481 tacgcctgac aaatgccatt aatgactgga aatatcatca tcccggtgat atccgtgaag
     6541 gaaagatgct tacggttaac gaaaccggat tcgctccggt atacggaaca aaacatatta
     6601 tttcagggca aagaactttt gtctggcttc cttttcagcc agggctgata tcagccccga
     6661 atgaagtgag ccgaaactca gcattaattg cgcaggtcag ggacagaaag ttactggata
     6721 accagggaaa taatattggt gttccgcctt ccgttatacc ggaaaatgcg atcgtcctga
     6781 tcaattaagc atccccaaaa ggggattctg cactgaggtc tgcatatcat gtcttctctc
     6841 agcaacatga tatatcgcta cggcgcagac ttcagtccgg aaaatctttc tcagtgttca
     6901 ttaacacatg aaatacccgt cgctctgtct cactgaattg ttatttcgtc cctccacaga
     6961 cagagaataa atattcaaca agcaggtata cagaatatga aaaaattttt ctgcgctgtc
     7021 accgccttat ccgttgtttt atcaggctgc agcagttttg aacgaatcag tgccacagaa
     7081 aaaaaagcat ccgatgagat aacacgggct gaacgtatag ccggtgaact tcgcaaacaa
     7141 cgcgccgttg tgcgcgaaac aaaccagcag tggatcaata ccacgcccct tccggaaaaa
     7201 accgttaccc gggcaatacc ggattgcccg gtcgtcataa acacccggga agccatcaca
     7261 cttcaccaga ttgcacagcg gatttctgaa acctgtcata ttccggttca aatcatgtct
     7321 gatgtctgga cactgctggg taccggagaa aatcgcacac agaggatcag cggcgacatt
     7381 cccccgcctg ataccagtgg catgcagcca ctgagcaccg tggggctgtc atcagccgcc
     7441 ccctccacgg cctcactgcc ggaactcaat gttcaggggc tgcccgcttt gcttgacacc
     7501 gtatcttcac gctttgggat cacctggcgc tatgtgaagg gaaaaattga attccactgg
     7561 cttgacaccc gtacattccc ggtcacctac atggacagcc aggtcgccta caatgccaga
     7621 gtcgtcagtg gcaccatgtc atccacgggc agttccggtg gttcatccgg cagttccctg
     7681 agtggggatg ccagcaatac gcagacaacc gccgttgata tgaaatccac actctatgaa
     7741 gacacaaaaa atgccgtgaa ttccatgctg acgcccggta tcggaaggat ggtgttgtcc
     7801 accggctttc tgaccgtaac cgacacccca caggttctgg atactgttaa gaattttatg
     7861 gaagaacgta accgggaaat gcgccgtcag gttgtgctga atattgaaat tctgagcatc
     7921 aaaaaaacca gcaaagagca ggccggaatc gactggaacg ccgttttcag tgacggacat
     7981 ctcggtatcg acctgaccag tgcatttact aatgccgccg atgaagtcgt gaccagtggg
     8041 gtatcgatta ttgacggtaa gctcaccggt tcaaaagcct ttctgaaagc gctttcatca
     8101 cagggtaaag tcagtgtggt cacccaaaac tcggctgtca ccaaaaacct gacgccggtt
     8161 cctatgcagg tcgccagcca gcaggggtac atagaaagtg tcaccacgga tacgacggcc
     8221 aatgtgggct cctccacctc actgaatgcg gcaacaatca ccaccggctt caacatgaca
     8281 ctgttaccgt ttatccagcc cggctcacac cggttgcagt tactgttcag catgagcctg
     8341 tccgacaaac ctgtttttga agtgtttgaa agcggtggca gtcgggccca gacaccgagt
     8401 gttgagctga aaaccatcaa ccagaccatc gacctgaaat cagatcagac ggtgatcctg
     8461 agcggattcc agcagttcag ccggaaatcg ctcagacagg gcgtgggcac cccgtcattc
     8521 ttcggactcg gtggtggcgt ggacagtgcg gatgacgaca ccattctggt tgtgctgatc
     8581 acaccgcacg taatctgacg gaggttccct tgaacgggtc aatgcagaaa aaaattcgtc
     8641 cggtttcact gatatcgggt aaacaggcat tccttgcggg ccttgactgg aagaacatac
     8701 ctcccggtta ccggaatgcc cggcggtttg cccggtcaca gggcgcagaa ctgtatcttt
     8761 cctgccacaa ccacgacggt gaaaacggtg atgaaatgat gattgccctg ctcagtcgtc
     8821 aggatgcaga tatcccccgt aacattcgcc agtgcctgtc actggcaatg ttaatacgcc
     8881 cgctactcaa atcaggtggg tatgccattt tcatcatcgg gaacgacgag aacgacgacg
     8941 ctgaactcac ctgtgcgttt gtttcggtga ttaatggcat tctggttaac gacgttaccg
     9001 gtaccccgac tgaaatcacg gaagcccgca acacgttcct gatgctcaat gcggaaccgg
     9061 aaaacggctg ggtacgctac gaacctgacg gtttttcacc agacagtcgg tgtatcccgc
     9121 taccgctgtc aaacctgatc agcaccagaa agcatccggc agaagcgcgt ctgctccccg
     9181 tgtccagagg cccacagtta atgacagcct tactcatcat cacgctgctt ggcgcatcgt
     9241 ggtacggctg gcaacgttat gaaatctggc aggcggaaaa agcggaacgg gaagaaagcg
     9301 cccggaaatc agctgaagca cgtataacgc caccatggac ggggcagcct gagaccggag
     9361 aatttatccg gcaatgcagc acaacatgga accagacgca actgtctgct gccggatggc
     9421 gttataccct ggctgaatgt tcttctgacg gtaacagcgg taatctgcgg tcttcataca
     9481 ccaatacagc aggaacgaca gtgacagcct tcatccggcg catcactgaa ctcacagaca
     9541 cccggccgtt tattgttatg cctgaaggga actctggcgg cgttgcactg ccggtcacat
     9601 tccggctccc ggataatcct gtcccggttg attcccttcc ggaaacccga gacctgcagg
     9661 aacgactgac cacgctcgca cagtcagttc aactgcagat tgactggcag gaagtcaata
     9721 acagcttcac tgatgaaaac ggaaacatca tccagccacc gtggaaagag tatgacctgc
     9781 agatacagac gctactcccg gctaaccaac tggcagagcg cttcagcgag ccatctgtcc
     9841 gttttctctc cgtcactaga caactggaaa atggtcgttt ccgttatcag ttcacaggta
     9901 aatattatgc acgataaaac aaaagcgctg ctgattgcag ccctgctgtt accggcaatg
     9961 gcagtggccg gcaacgaaaa tgacgcgtca cagaacaaac aactgcagat tgagcagatt
    10021 caggaagaaa ccgccctgta tgaagcgatg ctggcaagag aaaaaattcg tcatgaattg
    10081 cggacactgg aacagggtat ctccccggtt tccggttctg tcacgggaca tcagccggaa
    10141 aatgcagctg gcaccccctc cggttcacag gcattatcat ccccccgtct gaaagaaatc
    10201 tttggtattc agccacagct ttcagcacgc gtcatactcc ccggaggaac tgaaactgat
    10261 gtcagggccg gacaggcatt acccggtaca ctgttcatgg tggaacaaat cacaccggac
    10321 agtgtgattc tggaatacaa cggcaacagg cagacgctac gcccgtgagg tgccatcatg
    10381 ccagagacta tcgtactgcc tcctgaagat attcgtgatt tcgtcgcaat tcagcatgac
    10441 gctgacggaa aaatcagggt gaaagtcgtc gaggcgaaga agcacatcac ctctgtacaa
    10501 cgttacctga cgctcttacg ctcccgctat ccgggaaaaa tcagcaaatt cgattttacc
    10561 actcttgacg ttatcgcaac cctgaacagc aataatacgg aacgtgcacc aggcgtttta
    10621 tccgacggag ggatcaacac agtacaaaga aaagttcttg attacatcag aaaagccgct
    10681 caactggatg cctcagatct gcatatcaca ccaggacgcg acaacacgga cttcacctat
    10741 gtggaagccc gggttcacgg cgaactggaa gtgctcgata tcctccggaa agaagaaggt
    10801 ctcgaattac tgggggccac ctattccggc atgaccgacg tcatcaaggg cacacagttt
    10861 gatcccgggg tgcctcagga tgcgcgtctt tcagagcagt acctgaaact ggccggtctg
    10921 tttggtgcac gctactccca ctatccctgc gtgggcggcc tctatgctgt gctccgtctg
    10981 atcaaggatg acagtctgca aatcccgacc ttcagcatgc tgggctatca ccctgaccag
    11041 gagctcaccc tgcgccgtat tctgcagcgc cctgaaggta ttatcacgct ctcaggacca
    11101 acaggttcag gaaaatccac cacgctgaga accgcctctg cggcatacct tgaacagtac
    11161 ggcttcaaca ataccggcgg tattcttctg ccccgtcgca ggctgttcac cattgaatcc
    11221 ccgccagagg gccgtatacc cggtgccatt cagactgccg tcatggattc cgcacagggc
    11281 tgggtggact ccattaaatc agcactgcgt cttgaccctg acgggatcct gaacggcgaa
    11341 atccgtgacc acgattccgc cattacggca ataaaagccg ccatgaccgg gcatctgatg
    11401 ctgaccacca tccatgcgaa cgacccgatt aacattctcg aacgtcttga gatggagggg
    11461 gtacaggcaa ggatgattgc cgatccgcag ctgttcattg gcctgctgag ccagcgtctg
    11521 gttcagctga tatgtccgca ctgccgtcgc ccctggcatg aggtggccac cgaccgcacg
    11581 gatgatgaac ggcgcctggt ggaaagcgtc tgtaacccgg accaggtata tctgagaaac
    11641 catgaaggct gcccgcactg ctggcgtggc gtgacggggc gaacggtgat cgcagaagtt
    11701 atctccccgg atgcgcgttt tttccagctg taccgggaaa aggggcgtat cgaggccaga
    11761 acctactggc accgggaact gggcggaatg acccgtaatc agcatctgct gggaaaaatc
    11821 aacagcggac aggttgatcc gctggcggcc cattacatct ctcccgtcga tgaggacagc
    11881 tatacgctgc tgcactgata tgaaatatct ggaaaaactc cacagtaccg acatcgagct
    11941 gacagcactg accgtctgga tagccagaaa aacctttgcc ctgaaccggg tggagttcta
    12001 cgaagccctg ggcggcatga tacgtgacgg aacgccgtcc ctgcgtgccc tcgaatttct
    12061 ctgcgagatc gaaaccgatt ttggtgaaaa gaaaggcaca tccggcatgt attttctggc
    12121 aaaagaatgc atcgcgtcca tcaaagccag cggcatgtta tccggtgccc tgttcacctg
    12181 ggtgccaccg gaggaagcca cgttaatcag aaacggggaa gagcgcggga atattgccga
    12241 cgcccttttc caggtggcca gaaccgttaa agcccggcgg gaaatgacat ccagcctcat
    12301 tgccgtctgc ctctatcccc ttctgctgct ttcactctgt gtggtgaaca tgtacaacgc
    12361 ccatacccgt atcattccca tcgtcagtgc gtttgccacg gaagataaat ggtcattcca
    12421 gatgaaagtg ctggccggca tgtcggaatt tatcatcggg tacggactct ggctctgcgg
    12481 ggccattatc gccctgacgg ttctgatccg tttttccttc agcaggtaca ccggccccgg
    12541 ccggaggatg ctggacaggg taccaccctg gtcactgtat cagaccttac acggagtgaa
    12601 ttatctgttc agtatttcat ccatgctgca gattaatatt ccgctttcgc aggcactgct
    12661 cagaatggaa aaaggggcag aaaagaataa atggttaaag gagagaattc aggcaatacg
    12721 aaaacatgtg ttatccggtc agaatctggc cacggcaatg cgaaattccg gttacgattt
    12781 tccgtccaga gtatgcatca ataaactgct cctgaattcc gaaagggagg ataatgtggc
    12841 agccatggcg gtctatgccg accagtggct ggaagaggca aaaaaacggg taaaacgcag
    12901 cggattaatt attaccggta tatcaggagg ttttgtcttc ttttttattc ttaacatgat
    12961 atctgccatc tacagtatca gcgacatgct gaaacaataa cccccaccat acagaatatt
    13021 tctgaaacat cccataaacc aggagtgata tatgaacttc agagcacgtc ttttttatta
    13081 tttttcttta aaaaaagaag aggaggataa aggtttaacc ttaatggaaa ttgccggcgc
    13141 actgattatt atcggtattg tggttggtct cgcaataagt cagatgtcca gtaccatgtc
    13201 atccagtgat aaccagcgcg aactgaaaaa cctgcagacc attgccacca aaatgaagca
    13261 gtacaagttc cagggacaat ataccagcag tgattatatc aaaacgctga cgcagagtgg
    13321 ttccctgccg gccgatatga tcgccggtgg taacaaggcc aaaaatgcct ggggcggtga
    13381 tgtcaccatt aaggcaacaa cagataagta tggttatacg attaccagca ataatgtacc
    13441 gaaagaaaat tgcgtggaac tcattaacag cctgcgcagt tcatccatgt ttaccaaaat
    13501 catgaatacc accccggcta ctgtggatcc tgtaacagta tgtagtaagg acaaaaataa
    13561 catcaccctt gaaacaaaca gctaatgttt ccggacagca tccttaaata caagaggatg
    13621 ctgtcactgc cgggattatc ataatgaaat ggttatattt ctctgtcctg attttattca
    13681 gtcatacatc aatcgcatct gtgatgaata ataatcatct cgattcctgt tttattcagg
    13741 ccggaaaacg ttacctgatt gcccctgagc ttctgaaaac cattgcacag caggaaagcg
    13801 gcctggtcgc cactgcgata aatcacaata aaaacaaatc cggaaaaatc atcagtacgg
    13861 attacggaat aatgcagatt aattcatcgc atattcctga actgaaaaaa ctgggcgtca
    13921 ttaaagacaa ggatgaactg cttaaaaatc cctgcctgaa tattcatacc ggcgcctgga
    13981 tactggcccg ccattttcaa cgctgcggcg ttaactggga atgccttggc agttacaacg
    14041 caggattcag caaaaataac acagcccggc gcatgatata tgcccgaata atccacaacc
    14101 ggtatttcag aaaagattaa gctgaggtga ctgtgtctga attactcccg atatgcatta
    14161 tcctgattgt ccttgcggca attctgtatc ttgcatacag cgccgccacg gtatatttgt
    14221 cgcaggtaca caatacccgc ccacacaacg ctgcggtgtg catctgttgt cttctggctg
    14281 tactgagcat ttgcctcaac ggtgcatatg gtgttgacgc gacaggactg ttattccttt
    14341 ccattctgac gggattatta actgtaatga cgctgacgga tattgctgtc tgtcggcttc
    14401 cccggatatt cacgctttct cttattattc tgggcgcagc gttcagatac agccaggact
    14461 cactggctca tgccctgctc aacgcgtcac tgtggttcgg catgatatac ctgttacgac
    14521 gcatttttct ggcagtgaaa gggacggaag cgctcggcct tggtgatgtg ttcctgattg
    14581 cggggatcgc aatgtggaca caaccgcaac acactccact gataatcacc accgcagcct
    14641 ccggagcatt tctgtttatc ctcattttct gccgtcgcag acgccagcag gcactgccat
    14701 ttgctccgtt tctctgcgcg tccctgtatg tgctgaccct cttccctgat tccgttatcc
    14761 acacatcgga gatattcacg tgaaaaaatt cagactcgat gacgataaag gttttattct
    14821 gcttgaaatt cttgctggcc tgatagtaat tggtatcgcc acaccaatga tttattcaga
    14881 aattgaagac tggctgaatg aacaacttta tcaaagtgcg gctttacatg ctgatgaata
    14941 taataatgca ataaaaaatt atgtagctga taaaaccagc tcactttcca gtaaaaccat
    15001 cacggtaaat gaattaattc agcagggata tctgaacaac ggattttccc gctccccctt
    15061 tggacacagc tatattaccg gtatcagaaa aaataattta tccggtcgtc tggaagcact
    15121 tacctgcaca accggaggac aggatattaa agaagatggg ttacgtcgca tagcgggcca
    15181 gattaatgga ctcggtggtt ttatgctcca gaataattcc gttacaggtg cctttggcgg
    15241 ctggaccgat ctgggaagta attatcagat tacctgcaac aagggccata tcgccatgcg
    15301 aatggctgga aaagatctgg aggaaagcga tcggctttac cgctacagcg ttccgggaag
    15361 acccgattta aacagaatgc atactggcat tgatatgaat aataacagca tcaccaatat
    15421 caatgaagcc agtggtaaaa acgccagatt ttcaggcgat gtcacatcaa atcgttggtt
    15481 acatccaaat ggtggcggct tcaccatgac ggacagccag tggatacgtg ctgttaacaa
    15541 caaagggatc acaaccgaag gagagatcaa aggtggaact gtccgtggcc agacagtcac
    15601 tggaggaacg gtccgctctg atggtcgtct tactgccggc gagtatttac agctaaacgg
    15661 aatcgccaac gcaggcactc attgctcacc agacgggctt gtaggccgcg acaacagcgg
    15721 ggccatactt cagtgccaat ccggtatctg gacaacgaca aaaatgaact tcactaccag
    15781 tacatacaat atcgggaaaa atactcgtaa tctgagcatt ggcgtacatg cgtactgctc
    15841 gtggacatac cttaatggct cgccttttgg tagttttcag cagatatacg ccgacaaaaa
    15901 caaggtttgg tatgtgaata attatgcgtg gggaaattat gagtccggtg gcacaattac
    15961 agtgacatgc ctcaaccttc ctggtgccgg aatctaacca aaagggcaac agtaagcatc
    16021 gacgtgctct tcatcaacac catctccgat gccgtacatt cttgtacctg tcatgacgta
    16081 cccggcaggg cactgaatcg gcttgtaata aatagaacct ccgcttctgc caccgataaa
    16141 atgtgcggag gtcgcttcat accatttaca ggcagaatag ttcactttat tgcctccaag
    16201 ccacaaaccg gattggcaca gagacattgc atttctgatt cagtattcct accttcctgg
    16261 gatttatcgt ggaaggcaga tatgtttcga aaaataaaaa ttcgcaaaat gactctcaac
    16321 cgggcgctgg acaaatacct gaagacagta tccatccaca aaaaaggtca tctgcaggag
    16381 ttttatcgcg tcaatgtgat taaacgtcac cctatggccg agcgctatat ggatgaaatc
    16441 accaccgttg atatcgccac ttaccgggat cagcgtttgg ctcaaattaa cccacgaaca
    16501 gggcgtcaaa tcaccggaaa caccgtccgt cttgaacttg ctcttttatc atcattattc
    16561 aatatcgcca gtgtggaatg ggggacatgc cgtatgaatc ctgttgaact ggtccgaaaa
    16621 cccaaaatca gtagtggacg cgatcgtcgc ctgacttctg gcgaagaacg ccgactctcc
    16681 cgctatttca gagataaaaa tcagcagctc tacgttatct tccatctggc cctggaaaca
    16741 gcaatgcgac agggggaaat cctcacatta cgctgggaac acctcgattt gcagcacgga
    16801 gtggcgcatc ttcctgaaac gaaaaatggt ttaccacgcg atgtcccact ctcccggaaa
    16861 gctcgcaact acctgcaaat tctgccacaa cagataaacg gcaatgtgtt cagttacacc
    16921 tcatccggtt tcaaaagcgc ctggcgtacc gcacttctgg acctgaaaat agaaaatctg
    16981 cattttcacg accttcgcca tgaagccatc agccgttttt ttgaactcgg cacactcaac
    17041 gtcatggagg ttgcggccat ttccggccat cgctctctca acatgctgaa gcgatatact
    17101 catctgcggg cgtatcagct ggtcagcaag ctcgatgcaa agcgtaaaca gacctgcaaa
    17161 atcgccccct attttgttcc ctatcccgca acagtcggga acagaaacgg actgttcatt
    17221 gtgacactgc acgatttcga ccttgaaacc cgtgctgaaa cccgggaact ggcaatatct
    17281 catgccagcg tattgttgct gcgcacactg gcacaggcgg ctcagcgggg tgaacgcgtt
    17341 ccaacgccag gcgagctacc cgcaaacatt gatgcacggg tcatgatttg tccgttaaca
    17401 agctgaaggc atatcagaat gaaaataaac tatacattcc ggattaactt aatcacagtc
    17461 attctgtctc aggtcctgat acagatatat ttgtggcata atattccggt atccggacat
    17521 attccactcc ccattatatt acttatatcc atattcttat caggcctggc catctgtact
    17581 gcattctggc tggcatatga cagtgacaga tttaagaaac tatcactgcc aaagcaaatt
    17641 attctgttag tgttatatac tgccggattc acttttttaa tattatacga cttcatgtaa
    17701 taaacaacag ttctggaaac aaccttatga ccttataaac aagggcgcct gcaatactcc
    17761 ccacgcaata caaataacca cttctgccgc agaatgcaga ccaacaacat atctggccac
    17821 acccagcccc gggcccctac aaagagtggt taacactctt ttaaaacact cgatcataac
    17881 gatcgaaata actcatttcc gtttaaaaaa cactctcttt agactcaact tatgaacaca
    17941 acgcgctgag ccgcacggag aacagaatga aaccaaacag cactggcatt gctgcccgca
    18001 tgatactctc cctggacagg gcccggattt gtgaagccct gctcaacaac cgccagctgc
    18061 agcccacgcc actgcaggtt cgttatccac agggcgtcag ggaagccctc agcatcatga
    18121 gcgaacagct ttccctctcc gtctctgacc tgacgcgtat cctggtcgaa gaggcattaa
    18181 gtgagatgtt tctccccgcg gataacagcg tccgccgtct tcacgaccgt atggaatatc
    18241 tcatgcaggt gcatgagctc agcccggtca ccatggccac attactggcc ccctggaata
    18301 tccgccctgc cgtcttccgg gagccggaca gactcactga ctacctaagc ggggaaatcc
    18361 ttgcctcact ggctgactgg ttttatctca gtcctgaatg gctgaacggc agggtgcatt
    18421 atccgctgtg tcatccggga gactggcccg aaacacagga cgcgttctgc cgtcttattt
    18481 cagaagacga taatatcgat attattctct ggcatggttt tccttttgcc ggtgaacacg
    18541 ctcaggaata ttgtggcgtt cttctgcgcc agaaaaagaa aattaacaat gccattattt
    18601 acccggtact ttctttatat ccgacaggaa tgaacaaaaa gaaagagggc tggtttcaga
    18661 tggccagaaa aatgtcaccg gatatccccg tcagggccgt cacgctcagt ccggcacagg
    18721 cggaatatct ggtcacagga aaaatattac cggctgagtt attccgaatt cccttatcgc
    18781 cctggtaata acacgttatt aaacactgac tgtttttaat ggcacaggcg tgccacgcct
    18841 ttgctatacc cgaaagacct taatacagga aactgaaatg atgatgaaaa agcatattac
    18901 ccgtacactt gtcgcgtctg ccgttttatt ttcctttaat tcagcggccg ccacctcata
    18961 ttctgaagcc cgtaatgatg caatgggcgg aaccggcgtc gcctcctctc actatggcgt
    19021 ggcaccgctg gcaaacccgg cgctgctgac aaaagccggt cctgacgatg atttcagcct
    19081 tctgcttccg tccgtcggtg cgcaactctc cgacccggat aatatcaccg acaacgccga
    19141 ccggatcagt gatgactgga aggccttcga ccgcgccatc gacagtaacc acggtgttcc
    19201 tgaggctgcc gcacgcctga aagaacgcct ccgggacttc cgtcacacac atgccgccgc
    19261 acagttgggc gtttctgctg tggcggccct tcccggtgac cgcctctctg ccgcactgat
    19321 ggttaaatca cacggcaccg tcagtgtcga cggtaaagtc tctgatgctg acctcactta
    19381 cctggaagag gtggcaaaca gcaccggaca ggaggtggac aaaagccgcc tgacatcaca
    19441 ggcctttgcc cgcgcggcac tgatcactga tgtgggtatt gctctggcta cggaactgga
    19501 aacggccggg cagaaatggt ctctgggctt cacccccaaa ttccagcgcg tcgacctgtt
    19561 caactacaac gtgctggtca gaaattatga cagcagcgcc ttcaaaggcg accgctacca
    19621 caacacgaaa aatggcatca acgccgacat cggtgccagt acggacctgg atgacaactg
    19681 gacgctgggg ctggtcgcac agaacctgat cccccgtagt attgagacaa aagaagtgaa
    19741 cggtatcacg gaaaccttca ggatccgccc gcaggtgacg gccggtgtct cctggcacaa
    19801 cgcgatgttc accaccgcat ttgatgtgga tctgaccccg gccagcggtt tcacctccga
    19861 cagcaaccgt cagtttgccg ccattggcgc agaatttaat gcctggaaat gggcacagct
    19921 gcgcgccggt taccgtcaga atctggccgg taacgacggc agtgcattca cggccggggt
    19981 ggggatctca ccgtttgatg tggttcacct tgatgttgca ggcctgatcg gcacggacaa
    20041 cacttacggt gcggtcgcac agttccagtt caccttctga gttccacctg caaaacagca
    20101 tgcacattat cgctgcatgt tgtttccatc atcaaaagtc tgtcggacat cgacagactt
    20161 aactcccccg gataatacag aaaacctgta aaggattgac cggaaacaac aaagatcaaa
    20221 ttttgatcac agagttcaaa acacaaacac caagtgatca atatctgatc aatcaatcac
    20281 ttgtgtttat cttttttttt tattttgtta catctgtcat acaaatataa ctgacagtga
    20341 ttatcattat acccctatca gttacgtgcc gtgactgata gttacccgtt gtaattaaat
    20401 gttatcccat aaccacaact cagaaatatc ggagttcacg tatgaataaa atttattcac
    20461 tgaaatatag tcatattaca ggtggattag ttgctgtttc tgaactgacc cggaaagtta
    20521 gtgtcggtac atcaagaaag aaagttatcc tcggtattat tttatcctca atatatggaa
    20581 gttatggcga aacagcattt gcagcaatgc tggatataaa taatatatgg acccgcgatt
    20641 atcttgacct tgctcaaaac agaggagagt tcagaccggg tgcaacaaat gttcaattaa
    20701 tgatgaaaga tggaaagata tttcattttc cagaactacc tgtacctgac ttttctgctg
    20761 tttccaacaa aggtgcaaca acatcaattg gaggtgcgta cagtgttact gcgactcata
    20821 acggtacaca gcatcatgca ataacaacac agtcatggga tcagacagca tataaagcaa
    20881 gtaacagagt atcatctggc gacttttcgg ttcatcgtct gaataaattc gtcgtggaaa
    20941 caacaggggt tacggagagt gccgacttct cactttctcc cgaagatgcg atgaaaagat
    21001 atggcgtaaa ctacaacggt aaggaacaaa taattggctt cagagcaggt gccggaacaa
    21061 cttcaacgat attaaacggc aaacaatatc tgtttggaca aaactataat cccgacttgt
    21121 taagcgcaag tctttttaat ctggactgga aaaacaagag ttacatttat accaacagaa
    21181 ccccttttaa aaactcacca atttttggcg atagtggttc tggttcttat ctatatgata
    21241 aagaacaaca aaaatgggtt ttccatggtg ttaccagtac agttggtttt atcagtagta
    21301 ccaatatagc ctggacaaac tacgcgttat ttaataatga ccgggtaaac aatttaaaaa
    21361 ataatttcac aaacactatg cagctggatg gtaaaaaaca agagttatca tcgattataa
    21421 aagataagga cctgtctgtc tcaggaggag gggaattaac gctcaagcag gataccgatc
    21481 ttggcattgg cgggcttata ttcgataaga accagacata taaagtgtcc ggaaaagata
    21541 agtcttataa aggtgccggg atagatattg ataataatac caccgttgaa tggaatgtta
    21601 agggcgttgc cggagataat ctgcataaaa taggtagtgg tactctggat gtaaaaacag
    21661 cacagggaaa taaccttaaa acaggtaatg ggactgtcat ccttagtgct gaaaaagcct
    21721 tcaataaaat ttacatggcc ggaggtaaag gtacggtaaa aataaatgcc aaagacgctt
    21781 taagcgaaag cggtaatggc gaaatctatt ttaccagaaa tggcggaaca ctggatctaa
    21841 acggctatga ccagtcattt cagaaaatcg cagcaacaga tgcgggaaca accgtaacga
    21901 actcaaacgt gaagcaatca acattatcac ttactaatac tgatgcatat atgtaccatg
    21961 ggaatgtatc aggtaatata agcataaatc atattatcaa tactacccag aaacataaca
    22021 ataataccaa tctgatcttt gatggctcag tcgatatcaa aaacgatatc tctgtccgga
    22081 atgcacagtt aacattacaa ggacatgcga cagaacatgc catatttaaa gaaggcagta
    22141 acaactgtct aattcctctt ttatgtcaaa aagactattc tgctgccata agggaccagg
    22201 aaagcactgt aaataaacgt tacaatacgg aatataagtc caacaatcag gtagcctctt
    22261 tttcccagcc cgactgggaa agtcgtaaat ttaatttccg gaaattaaat ttagaaaacg
    22321 caaccctgag tataggccgg gatgctaatg taaaaggaca catagaggct aaaaactctc
    22381 aaattgttct gggaaataaa actgcataca ttgacatgtt ctcaggaaga aacattactg
    22441 gcgaaggttt tggattcaga caacaggttc actccgggga ttcagcaggc gaaagtagtt
    22501 tcaacggcag tctgagtgct caaaacagca aaataactgt tggtgataaa tcaactgtta
    22561 ctatgactgg tgcattatcc ttaattaata cagacctgat tatcaacaaa ggagctactg
    22621 ttaccgccca gggaaaaatg tatgtagata aagccattga actggccgga accctgacat
    22681 taacaggcac ccctacagaa aataataaat acagcccggc aatctatatg tcagatggat
    22741 ataatatgac agaagatggt gccacgttaa aggctcaaaa ctatgcctgg gtcaatggta
    22801 atataaaatc agacaaaaaa gcatctattc tgtttggtgt tgaccaggat aaagaagata
    22861 acctggacaa aaccacacac ataccgctgg ctacaggttt gctgggtggc tttgatactt
    22921 cttataccgg aggtattgat gctcctgctg cctcagccag catgtataac accttatgga
    22981 gagtaaacgg acagtcagcc ctgcaatcat taaaaacccg cgacagtctt ttgttgttta
    23041 gtaacataga gaattcgggt ttccatactg tgacagtaaa cacactggat gccactaata
    23101 ctgctgtgat tatgcgggct gatctgagcc agtctgtaaa tcaatcggat aaactcattg
    23161 ttaaaaatca gttaaccgga agcaataaca gtctgtcggt cgatatacag aaagtgggaa
    23221 ataataactc aggattaaac gttgacctga taacagcccc aaaaggaagc aataaagaga
    23281 tatttaaagc cagtactcag gccataggtt tcagcaacat gtctcctgtg atcagcacga
    23341 aagaggatca ggaacatacc acgtggaccc tgaccggata taaggtggct gaaaatacag
    23401 catcttccgg tgcagcaaaa tcgtatatgt ccggtaatta caaagccttc ctgacagaag
    23461 tcaacaacct gaataaacga atgggggatc tgcgtgacac caatggcgag gccggtgcat
    23521 gggcccgcat catgagcgga gcaggttcag cttctggtgg atacagtgac aactacaccc
    23581 atgtgcagat tggtgtggat aaaaaacatg agctggatgg acttgacctt ttcactggtc
    23641 tgactatgac gtataccgac agtcatgcca gcagtaatgc attcagtggc aagacgaagt
    23701 ccgtcggggc aggtctgtat gcttccgcta tatttgactc tggtgcctat atcgacctga
    23761 ttggtaagta tgttcaccat gataatgagt actcggcgac ctttgccgga ctcggaacaa
    23821 aagactacag ttctcattcc ttgtatgcag gtgctgaagc aggctaccgc tatcatgtaa
    23881 cagaagacgc ctggattgag ccgcaggcgg aactggttta tggggccgta tcaggtaaac
    23941 ggttcgactg gcaggatcgc ggaatgagcg tgaccatgaa agacaaggac ttcaatccag
    24001 tgattggtcg tgccggtgtg gatgtgggta aatcgttctc cggtaaggac tggaaagtga
    24061 ctgcccgtgc cggtgtcggt tatcagtttg acctgctgaa taacggtgaa accgttctgc
    24121 gggacgcctc tggtgagaaa cgaatcaaag gcgagaaaga cggacgcatg ctcatgaatg
    24181 ttggtctgaa tgctgagatt cgcgataatc tccgctttgg tctggagttt gagaaatcgg
    24241 catttggtaa gtacaacgtg gataacgcgg tgaacgccag cttccgttac tctttctgat
    24301 aaaaacaagg gggccgcttt atggccccct cttatattca ataaaacaaa tataaaatag
    24361 cgtgctccgg agaacaccgt gttttacttg cagaaactct gtatcgttcc ggcggactca
    24421 tattgacgcg tttttcgggc gcgtcatcgg cggcgcatac gcccccccat ggaacgtagt
    24481 actcaccagt gaataagcgt caatacggcg ctccgttaac acttacgagg agcaagcttg
    24541 cggcaacggc tttccaggtg acagtagcac ggagctttcc ccccggagaa cgccggcaag
    24601 ccccataact gacttcgctt atgttgtaaa cacgtcaaag ggtgattatc tgaaccttat
    24661 tattgaaacc aaaaatgttg atggcaaacg cgaactcaga catgaagagc atgataaaat
    24721 acggtgcaat agtgatccac acccaacgcc tgaaatcaga tccagggggt aatctgctct
    24781 cctgattcag gagagcttat ggtcactttt gagacagtta tggaaattaa aatcctgcac
    24841 aagcagggaa tgagtagccg ggcgattgcc agagaactgg ggatctcccg caataccgtt
    24901 aaacgttatt tgcaggcaaa atctgagccg ccaaaatata cgccgcgacc tgctgttgct
    24961 tcactcctgg atgaataccg ggattatatt cgtcaacgca tcgccgatgc tcatccttac
    25021 aaaatcccgg caacggtaat cgctcgcgag atcagagacc agggatatcg tggcggaatg
    25081 accattctca gggcattcat tcgttctctc tcggttcctc aggagcagga gcctgccgtt
    25141 cggttcgaaa ctgaacccgg acgacagatg caggttgact ggggcactat gcgtaatggt
    25201 cgctcaccgc ttcacgtgtt cgttgctgtt ctcggataca gccgaatgct gtacatcgaa
    25261 ttcactgaca atatgcgtta tgacacgctg gagacctgcc atcgtaatgc gttccgcttc
    25321 tttggtggtg tgccgcgcga agtgttgtat gacaatatga aaactgtggt tctgcaacgt
    25381 gacgcatatc agaccggtca gcaccggttc catccttcgc tgtggcagtt cggcaaggag
    25441 atgggcttct ctccccgact gtgtcgcccc ttcagggcac agactaaagg taaggtggaa
    25501 cggatggtgc agtacacccg taacagtttt tacatcccac taatgactcg cctgcgcccg
    25561 atggggatca ctgtcgatgt tgaaacagcc aaccgccacg gtctgcgctg gctgcacgat
    25621 gtcgctaacc aacgaaagca tgaaacaatc caggcacgtc cctgcgatcg ctggctcgaa
    25681 gagcagcagt ccatgctggc actgcctccg gagaaaaaag agtatgacgt gcatcttgat
    25741 gaaaatctgg tgaacttcga caaacacccc ctgcatcatc cactctccat ctacgactca
    25801 ttctgcagag gagtggcgtg atgatggaac tgcaacatca acgactgatg gtgctcgccg
    25861 ggcagttgca actggaaagc cttataagcg cagcgcctgc gctgtcacaa caggcagtag
    25921 accaggaatg gagttatatg gacttcctgg agcatctgct tcatgaagaa aaactggcac
    25981 gtcatcaacg taaacaggcg atgtataccc gaatggcagc cttcccggcg gtgaaaacgt
    26041 tcgaagagta tgacttcaca ttcgccaccg gagcaccgca gaagcaactc cagtcgttac
    26101 gctcactcag cttcatagaa cgtaatgaaa atatcgtatt actggggcca tcaggtgtgg
    26161 ggaaaaccca tctggcaata gcgatgggct atgaagcagt ccgtgcaggt atcaaagttc
    26221 gcttcacaac agcagcagat ctgttacttc agttatctac ggcacaacgt cagggccgtt
    26281 ataaaacgac gcttcagcgt ggagtaatgg ccccccgcct gctcatcatt gatgaaatag
    26341 gctatctgcc gttcagtcag gaagaagcaa agctgttctt ccaggtcatc gctaaacgtt
    26401 acgaaaagag cgcaatgatc ctgacatcca atctgccgtt cgggcagtgg gatcaaacgt
    26461 tcgccggtga tgcagcactg acctcagcga tgctggaccg tatcttacac cactcacatg
    26521 tcgttcaaat caaaggagaa agctatcgac tcagacagaa acgaaaggcc ggggttatag
    26581 cagaagctaa tcctgagtaa aacggtggat caatattggg ccgttggtgg agatataagt
    26641 ggatcacttt tcatccgtcg ttgacaccag ttttcaggtg ataaaattca cgacctgata
    26701 aaaaaactgg cccagtaaac acggagagtt atttacaata acaactctgc catcactgac
    26761 ttattaaaaa agcgccacaa aatgtggcgc attgtttcat tacactattt ttactactgg
    26821 ccccggggac ccgactgatg ctgatgccat ggcgcgttcg cctggctgtg tgtccctgat
    26881 cagacagagt tgtggctgct catgctccgc gacctcccat gcctgactgg ctacagttgt
    26941 tgagccggca ccgtgactga ccagccctgg ataaggcgga tatgtctccg ttcttaccgg
    27001 tttcagtatc cccgcacagc ctgcaagaaa cagcagtatg ctctgctgga tcgcatgacg
    27061 gtaccgggat gcatcattcc cttcaatcca ctgaatcagt acgtcaagac agactgactt
    27121 accggtgatt tcaaaacgat ttctgcacca ttcagccata atcaatgctc ctctggtaaa
    27181 tgaagagggc actgtcccgt gaggaacaat gccctaacgg ggtgaatggc ggtcgggtta
    27241 caccctccgc cagcggttca gattaagcaa ccggttatca ggaataacga cttgaggtag
    27301 cctgaaaaaa gaaactgcaa tccagccagc ccataaactg cgacacgtct tacagaagat
    27361 ggatgtgtct ttaccatcaa tattctcctg cttcaacaaa tgaagcaggg aatatcgtca
    27421 gaaagcaaca ggtcgtgaac aaataactct ttttgtattc tgtaaatttc tcagaagaga
    27481 aaaagaatta attgtcgcca acgctttcaa caggtcgcat catcaacaga tgacaacaac
    27541 cggaaggaca ccgcgatgga gttgactgca gacctgctga aaagccttaa caatataaga
    27601 caaaatgcca ccatatatgt tcacgcatac cactatactg atgatgaaaa atgcgttatg
    27661 gcaccacgct catccctgcc ctctctggag ctaacagttc tgcagtcaga aaaaattatc
    27721 gatctgcttc tgagtggtta cggttatatc aggcatgacg gctatgttca gggatatgga
    27781 gaaaaaactg tggcaacttt cacaatacag gagggtaagc accatcattt caggacaaat
    27841 ctggcactga ataagacggg caatatagcc gataatgcgt tgaatcattg gctacatcgt
    27901 atacgtaaaa cagacatcat tgttctgtct gttgttctta cagaataaat tcagttattt
    27961 actggaaatt tataaggtct ttatagttat ccgccgagaa tacccgtatg aaaactaata
    28021 agaaagacac aaaatggtac attttttacc gtgaaaattc aggcgaggat attttgcttg
    28081 aaatgtcatc atttaaggaa tgtctttcgg catccaaaga attaatgacc ccatcaaatt
    28141 acatgatatg catagaaaga aatggcgaaa gaataaaacg ttgggacagg gaaatcatag
    28201 caggctctaa caaatggatt aactgtccac ctgataactt cgaaatatta ggtgagctaa
    28261 taaccattaa tagaattatc aaaaagtaac tccgacttta gacaatgcat taagcaatgc
    28321 gctataacaa gcaacgggtt cattttttgc gggagaatgc ttgtaagtca tcgctgtgcc
    28381 cgggcatttt cccactatct tttgtaaaat acctttaaca aatcttgatt cgtgagctaa
    28441 caaagatacc catttatcga tttcacattc gttatcaagt gtaaaaacca gacctttaaa
    28501 tttttccact tcagagaacg aattcatggt ttcttcattg cacactctcc tctgtatttc
    28561 cataaaataa atcatattat catcaatcaa catccttgat atcagaaaac ctcttatatc
    28621 tttcttattc acaacatcaa ggtaaggcca gttaagaatc gacttggaaa ttttatcatt
    28681 ttccacttcg ctttcattga actccgggat tgcaacaagt tcaggttctt gcgtatttaa
    28741 gaatgagctt tctggggtat accagtccag agacttaatt ctttcagaat aagctcccct
    28801 caaataaacc atagcattcc acatgtcacg aacaatccct tttgactcca tatacaatct
    28861 ttcaggttca tttttatcag ctaatgacat atatcctgtg cttatgctat tttgctcatc
    28921 aacaacttca tttaccgaat ataatgagtg taaatcactt tcattttttg taacggatat
    28981 atattttgct ttttttctcc ttaaaggact cagttcacaa ccatcgtcaa gaaattcaaa
    29041 aactgacgct tcaacttcaa gagtcgacgc tccagaatca ggagaaaaag cgttatcaac
    29101 actgaaaggt tcatccggat tttatatatg ccgaactgga acattactcc aggcttgcct
    29161 gctcccttgt tcagcttttt catcaaccag gttactgtta tctctgtcat aatttatagt
    29221 atatcctgca ggcaaagaaa cacctgtaac agaaagccca aggaaagtaa cattattttc
    29281 caaccaaaat cctttaactt ttattctggc ctttccttta aaccagggag ccactttgag
    29341 gtatatttta cgatcttcac atacatctaa ttgacgttgt attctgtcaa tcactttccg
    29401 ggtaaaccca tcaagggcaa agaaagaagc aaaaggagca tcatatttat tcattctctt
    29461 tcttaatttt atataaaaga ttttgtctcc ctccacgtat gcctcagaaa aaatcctgtt
    29521 acgcagttca tttcctgaat aagtaagaat aactctcttc aattcatcgg aatgtccata
    29581 gcaacgataa aaaaactcaa gcggatggat gatcacctta tccgcatcat ctgttaaaaa
    29641 ctcaaggagc caatttttat catatggaga tttcagttga taatctgaaa aatcataagg
    29701 taatgacaca ccttctttat atgcctgata aagagaatta atcttccacc ctccatttgc
    29761 ataagagaaa tcaacattaa atattttttc ctccatcaga atttcagcaa cacaccttcc
    29821 tcttgtccag acactgccta ttttaaaaaa agacaaatca gtcaacagac attcttgctc
    29881 ataatatcta tcacaaagag ttccatcggc ctgaacttcc cgaaaggtaa ttgctacttt
    29941 aggttgttca cctcgtcttt tattcttttt taagaaacca taccaccaaa caacccagga
    30001 tgtatcagaa ggaagattta atgaaggaaa atgctctgtc ctgttgattt ttcttattga
    30061 tactttttcc atacatctgt ccctctaaac aacagaactc ttatctcaca agcaaatgtt
    30121 gaagataaaa tagttattca cttaaaccag aaacgctctg atgcgaacta catccagtat
    30181 atattaataa tcttcttgcc ttatgctggt gaagcatgat tacacatcaa atcatattat
    30241 cacttatcac aggaagccca ttaatagcat cattccactg aacctttcta ttttcatcgt
    30301 taatgatttt actcacccat acctctgtgc acccccagcg cgcagccaac atcttgttgc
    30361 tccagccttt ttcttttatt gtctttttta cattttcagg actaagtcct ccattaatcc
    30421 atttttcaag atgatgttta tgaataacaa agtcaaactc aggatatgct ctctctaaat
    30481 cctccagtga agttttcttc cacagtggat tcctgtttcc ctcaaaagag gcgatatgaa
    30541 agtgatcatt cagaaacaat gattcattat ggttatagta ttcaaaccat attgaattag
    30601 catttatgta atcccataat tgcgaatcaa tttctttatc tactcgttgt gatgttttta
    30661 atatatccag aaattctttt tgctgcgtgt atgacaatac cccctccctg aagagagcat
    30721 taaccgcagc ctctctgacc tgctcaattg catttgttac tgacgtacga taatagttca
    30781 ataattgagc gcatgagaaa acaataaatc catgtttaat ctgaaccctt aaataacagt
    30841 acccattccg gccatgaaaa ccagaaaact ccaggggcaa aaaagtctta tcaaaaccat
    30901 ccattacatt aaacacaacc ttcattgaaa taaaccccag tttatttttt attggcactt
    30961 gcaatccttg agtttaaaaa acaagagtaa cctgtcaaca ccacttacat aaccataaaa
    31021 aaaataacaa aaattgaccc acagatgtaa taacgccagt cctgagactg gcgtagtgat
    31081 aaaaaatgat caggccgctg cctgttcctg aacatggcgc agacgatatg accagtttcc
    31141 gaggtaatgc ccgggcgtca gcagaatccg gcgccgctca ttacacagcg agttaccaat
    31201 caccacttct ccggccacac cacacagcga caattgtata tacgccatac cagctgccag
    31261 cgggtcaatg tccgtttccg acacccacat cctgcggtat gccggatacc ccgaacggtt
    31321 cagggtgtca gccatagcca gaatcatact gccggcacca caggcaggtt cactgagcgt
    31381 gataaagggt ttgttctcaa acaacgcttt cacattcccc agctgcatct gtgccatcat
    31441 gcaggccaca ccccatggcg tgaaaaactg gctccggtat ttatccccca gctccagctg
    31501 catgaacacg ctgcccagaa agtcgcagaa tccctgctcc agtccctcaa tgacatgggc
    31561 aagcaaatgc gccatgttga taacatcctg cttttcataa ccactgacga ttcgcaagta
    31621 cttctgctcc cgtgcttcac tgaactgaag ccggttctcc agggcaatca cactgcagct
    31681 gacaaagtcc tcaaacacct tatgacgttt gtgataacgg gcagtctgat taaacagcaa
    31741 aataaaagct ttctgatggt cgataaaggt ggtcatgtgc ttctccataa aaaaacaggg
    31801 aacacatggc cccggggagg aacaagtgtt ccccttcggg ctgaaatgat agatgacagg
    31861 aaaaaacggg tgccgcgaat gtggcaccct gaggttagtt actggcctgc agccagcgga
    31921 accggtaaag gcgcggcttc tgtctgttct tcagcgcgct cctccaccag atacagccgg
    31981 ggctgtggaa gtttttccct ccccggccat tcggcctgcg ggtcactgtc cgtatgttca
    32041 ccaccgtcat aacagttgta accctgtatg ccccggacag gttcgctgta ccagtgccgt
    32101 atctcacagt cgaacacctt cgagatttca ccaaccagct cacctgaagg cggataccag
    32161 ggcgtgtctg tcagcagcac cagactgctc atctcatcac gcacccagcg gacattgtga
    32221 cctgatggcc actccacacc gtatatccgg ctgtaaaggc tggtcgtggt ggaaatgccc
    32281 tgcagcagtc cacctgaacc gttcagctct gtggccagac ggggggtatg accatcagca
    32341 tgtcacaggg ctgcgcctgt tccgggtaat ccgacagccg gctccagcag gcttcggcat
    32401 caatgtgttc actcagtccg accagaccaa accagtcaga atactgacaa tgcattaacg
    32461 tggtgattat ctcccgggca ttatccggca gattccccca gcggactgcg ccaatacatg
    32521 actggtgata aaggcggtca atggtcttta tcgtctcttc atccagtacg gcatctttta
    32581 ccagcagccc cagccactgt tcaaatgcct ggttagccgg agatgacatc cccgtaccat
    32641 gacgaaccag cgccggatat ggcggatact gcgtcgtccg ggtaggtttc accagtccgg
    32701 cacaaccgat cagaaacagc tgtatactct gctgtatggc atggcggtaa cgcggtgttt
    32761 cacatccttc aatccactgc gtcagcacat ccaggcagac tgacttaccg gtaatttcaa
    32821 aacgatttct gcaccattcg gccatattca atgctcctct gataaatgaa gagggcattg
    32881 tcccgtgagg tacaatgccc tcacgggaaa agcggagttg tcacactccg ccatcgtcaa
    32941 aagtccgtcc ggttatacaa ccttccggta tttactggtt tctgccccca tttcgttgat
    33001 agctacgtcg atattgcccg ggaaacgatc tgttttaatc ttccacaaat cgtttttcca
    33061 gtaacgtgcc actctcacat ctggcggaac gttgctctgc ccgtactttt tacgaagccg
    33121 gtcaatgcac tcctgcacaa attcattact gaatttgcgg gattcgtgca cgaacctcag
    33181 cccgtttttg ccttcaaacg cacgggtaat aaaccgcact tcagcctctg ttggtccatc
    33241 cagccaggac acattaatca tgttgtaaac gccggaatcg cataccttca gcacgttaaa
    33301 tttctgcccc ggaaatgcga attccagaac gtcactgaca cgggcaacca cggcatcgtc
    33361 aacctcagtc acagacttaa cattcatcat tctgctcctc tgtatgaaaa tcactgaggg
    33421 aacagccccg tgaggagtcg ggccctcacg ggatggcggt gtgtcacacc gcgttactga
    33481 taaagtcttt cagccaggtg gtatgcccga ggccataccg cctgctggca ttcataagtt
    33541 cgtctgccga cggatttatg taaaggttgt agtaccagag ttcttccttt aaatccgcca
    33601 ggttacccct gccggtcgca agccactcct gcaccacttc atgaatttca gatgtgacgt
    33661 caccgcggta attcgatgtg atcgtaacat ccgtcagtaa cccggcaata ctgcccgcca
    33721 gcagacgcgg ttgagacatg ccgttataga accatacgct gcagccggaa tctccgggta
    33781 aaatattcaa atcgggtctc atgaaatttc tcctgaaaaa gcagggaccc gtcccacagg
    33841 gatgagtccc tgtggggatg taaaaaccgt taaaatgcat caggtattgc agcgtaccgc
    33901 ttcccggtac tgatactgtc agcccagata ctgtgctctg tttcatgtcc cagagacata
    33961 accctgtcga gtacctcgtg gaaaatcgtt cccggtgcag gaacattttc catctccagg
    34021 tcatacagca accagcccag agcctcacca acatcccaca aaatcgagta aagtggtgaa
    34081 ggctcatcct catcctccgg caccggggta attccgagac gttgccaggc gcgaagtatc
    34141 gccagttcac cttccagctg acagagatgt gccagcaaag cggactgact ctgaagatgc
    34201 cagtaaccag taataaaacg cgaatacata aaaccccctg tctgattctt tctgatgaaa
    34261 gagcacaccg tccgaaggaa cgatgccctc cgggcggtga acaacagagt tcagattgtt
    34321 cacccgcgat tgttaagcat tacgccgctt tttctgccgg cgtatcgtgt acggaaagaa
    34381 ggtattccgt tgcctctctg gcctgtcgac atgcactgaa cagcgctttt ttgtcagcac
    34441 gaagaatttt cagccatgcg ccaatataat tctcatgctg cacatttccg gtgacaccca
    34501 gttgagcgca cagaaaggca ctgcccattt cggcgataag ctcttcgaac gcataacgtt
    34561 catcgccata gctcccaccg gaggaaacta tcccttcccg gttaagacgt ttcgcatgac
    34621 cggtactgtg taccagctca tgcagtaatg tggaccagta atcttccgct gaagtgaact
    34681 gtgacgagag cggcaggacg atacgatcaa ataccggggt gtaatacgcc cggtcctgag
    34741 gtaaagaatg aatcttcaca ccgcaggcat tcaccatcgt cagtacacga tcagccacag
    34801 cattcagcgt gtcgttcgca ccgttctcag tgacggttgt cgccacctcc ggcagcgaca
    34861 atccatcaca ctgttcaacg ttaaagagag gattcgcttt cagcaccggt acatcaacca
    34921 taacggggtt accctctgcg tcgaatatcc ggttgccgtt ctcatcctca tcctgcttat
    34981 gccagctttt gtatatcacg gccatcgtgg acttctcgcc cttacggacc tgccccccca
    35041 gcgcctgagc ctgacggtac gtcaaccagc agttactgct gtaaccggct tcttctgcgg
    35101 cgagccacaa cagcaacaca ttgatcccac ggtaagcgct gcgtgtcagt gcattaaccg
    35161 gcatcattgg atcgccgctg tgagtccgta ctgagcgcca tggacgtttc cagggggcta
    35221 cgcccatttc gatggcctca atcaccctgt ccgtcaccaa ctgatacagg tcacgctccg
    35281 gggttttgtt cacgggacat gaagtatgtt ttttcgtttt cataagagca cgctccataa
    35341 aaaagatgca tgctccccgt acggtgaaca tgcaccatac ggttaaatta ataacgaaaa
    35401 tcagactggc cggacttacc acaacgccag catcaccagt gaatgacgct caaaatcaaa
    35461 cgtcttcagc gtatcgctga cccacgccac cgacgcaggt acacggtgca gtaagtaaaa
    35521 gaaaaaccgt tcagtcggcg tcggaaaagt caatacagac cgccttcagg agagcggcta
    35581 tacgttgatc cagacattca gtccagccat cgttccatcc acgctcccat ggattgtaga
    35641 catcctccca tggattgcag acatcgttac agccattctt ccatgcctgc cataccgcca
    35701 tttccatgac agctcccagc ctgtggcctt tcgcacgtat atgccacaga aacggccgga
    35761 aaagtcctga tttcagttgg tcaccaccgc tttcgtagcc cagatgacga gcaatacttt
    35821 caagatattc aaatgcatca ttctgcattc cagccgcctt agccagcgag ctgtacgcat
    35881 cacgaagtat cgtcatacct tccagttgat actcacacca cgcacggaca gacgacactg
    35941 gtgcgattac ccgaagaatg gtgcaggcac ggcatacaac aacgtaaagg agtattaaca
    36001 gactattcat gtgttcacct cagatacaaa aaatcacggg aacacacctg ccctacggga
    36061 cacatgttcc cgacagggta ataaggttaa aaacaaggac agaaaaataa ttaccaccat
    36121 gcccagagca acagtatttt tcgttcaaaa tcaaacgaat caagcgtgct tctgacccac
    36181 gatttcacga tctcaacatc cttccagtaa tactggtcat actcctgaga accaaaaaag
    36241 aatccttctg ttgtggggaa gaattcccgg cagttctccg gcgtaaggca ttcaagatcg
    36301 ctcagtagtg cctccagttc cgttctggaa accggacgct ccacggcatt ttcaaccggt
    36361 ccacaatgcg tctcaaacca ggcaatcagt gggttaacct tgcgaaagta acccacttcc
    36421 cgcgtttccg gtaccgatac taccgcgtcg gtaacacgat cacgcccaag gaaaaaaata
    36481 tcgagtccca taaacaatct cctgataaaa acagcgggac cgccccccga acgggagcgg
    36541 tcccggacgg gttaaggaaa actcagattt gtcatcgcgc acgcgtggta cggtcagtca
    36601 gatccgggcg ttgtgtgata aacctttcaa tggtcatgac gaccgttcaa caggcttggc
    36661 ttcagcgaag accgaagcga tagcgaaaag aagtaagctg cgcggccata cgggaggcag
    36721 cagagagcgt gcggcgagcg gatattcgac cggtaaagac attaaaccgc acgacagaca
    36781 gcggaagtgc ctcaaaccag taacgatatt cacggctgtg agagccttca cggaactcaa
    36841 agcagtgtcg caatgcaccg ttggtggaaa caatgcaggc tctgactgac agattgccgg
    36901 tggcgttaat aaaccacggt gtgcagtaca gatgcctcag ttgtggagcg gaccagggcg
    36961 gttgtgggtg aacacaacgc ttctgattaa acagacattg tctgagaaga tgaaagaaag
    37021 gcgttatgtg catatctgca cgtaacagaa gtggtataaa catcggaacc tccgaatgaa
    37081 aaagacggac attccgccct gacggactgg aaaatccgtc agggtatgcc agcagaacac
    37141 ctggcacagt caagttgtca taaatgcaac cggaaaaacc ggctggaata tcaacgtacc
    37201 tcaatcacca gtagtgatat ccgtttccag aggctaaacg gatgtaccgc cataaaggca
    37261 tcctctttca ggctacgagg atattgcaat cacccgaagg cgtccctctc agatcaccgg
    37321 gacattggat ggtcgccgga gcgacagtta atgcagatgc aggttaacaa aaagggaaat
    37381 ctgccgtcaa ccatatgaac atgttgattt cattatgaat gtgttgtttt aatataaatt
    37441 aatcggtaac gtcataaaaa gaatataaga aacagataaa gcatgcattt acacacatat
    37501 cagtataatg ataaattacc tctccaaaaa cacgacaaag gtataattat ggaagtttcc
    37561 gttatatttt tctgggttat ctatgctctt attgttatct cattcttaaa atcaataata
    37621 accgacctaa taaaagaaaa aaataaaaca ggcgtagcat tatatatatc aatcctttta
    37681 tcagtcggat atacatttca gtacattcac aattacgaca tattttcagc gtcatgggga
    37741 attggtattt ttgttactat aatagtactg agcatagtat ttaatctctt atgcattctg
    37801 tcgaaaagga tattaatatc acgacatata agaaagatgc aaaaaaaact aaaacagacg
    37861 tctgtgtctg attttattta ttatttaatg gaaaaacaca acaaatatcc cgtgtatgta
    37921 ttacatatac catcaaacaa tacaatagaa ataggctata atataatgaa tgaaaatctt
    37981 gtcattggaa aaggaataca tttcaggaca ctaagcaatc gttctttata tttcaccctg
    38041 acacaacccc cattaatcgc cacaataaaa gatgatgtat tttgcactct tcatgattac
    38101 tataaccaca ataatgaaac caaatccacc attgacaatt acatatcaaa aatacaggat
    38161 aatcacaata cgccatggat attaaataac gaaagcgttc agaaataaaa aacacagaga
    38221 caacgatcag gataacacaa aacagcataa tcacatgaac cggaaattct atttcaaaaa
    38281 tatcctgtgg ggaatgtgcc ccattataac atccatatta catcttatat ataacacacc
    38341 aacagaaacg tcgataaaag ttgacttatt tctgatacta actggcctgg cccttccttg
    38401 ttcaatatac ctgacaaaaa caatcacact aaaatacaca tccatatcat tctggaaaaa
    38461 accttttttc tggtcttatg gtatatatca ttttcatctt gtttatataa tgatatgtat
    38521 ggttttagca ataccttctg caattattgt tttactcttt cacttttatc aaaacatcac
    38581 cagaaacagg aaatgacagt cgcaataatg aacataaaaa gacaaaccag gatggcagta
    38641 aatcaataaa gtaccatttc atatgaatca tcagaaaaac ggtggacgcg atatccggca
    38701 cggggcaaaa acacagcaac aaaaaataaa ccggatatcg cgcccggtac ttttctaact
    38761 caacttcagg cattgtgcaa gttttgatcg tcggtggatt cagagccatg ccccattgat
    38821 tcaggctgaa gactcacata tcattgaaga gactagaatc tcattgctgt gaaattcctt
    38881 acagaatctt cagccccatt ttatggggct ttttttggct aaacccacgc tgtcaccagg
    38941 ccttcagtat gcgaataaaa aagcccgcag tttttacact gcaggcttca ggttttcttt
    39001 gtgatttgca tgcaagggtg cgactttcga ccgaaccttc tgcaaccgga tagcgggggc
    39061 tttcaccccc gcttcggttt cttacggttt acactacaag aacgccgcaa attctgacca
    39121 catgatgtta agtctgaatt cacacggaag tctgaattca cacggtgacg cgtgtaacat
    39181 ccagacggtc aacaacatgg ttaagcataa aatgctcacg atgatcgttt tttgcggcat
    39241 atattgaaca tttatcatac agcacgtatg atatcactgt gataactacc tgctctgggg
    39301 agctgcgcta tgaaaaacga agcagaaaaa gctatgtgga gttgtaaaac ctctgacaca
    39361 ccatggactt tcagccgcct gctgaaaaag gctatctgtg cggttttacc ggattctggt
    39421 ccacacacgg ttcatcgtgt caataagaaa gaaaacaatt atttaacatc tgttttatct
    39481 gatatatgcg attcaaatga aaaagattcg aatgaagcga tgttcaatcc ctttcatcct
    39541 ctttatcgag atcatcatcc tattgatagt agagaatgga gtggtagccc ttacaaaacg
    39601 ccagaataaa aatatggcga tattcatgac aaatatcgcc ataaaaaaca ggtagttatt
    39661 ttattctttt aacaaaactt ccagcatgct ggcctgcttg ttgtgtaaca tgccctgctc
    39721 gattgaatcc ctcagaaata gcctgtccga tattaactcc agcccaggat aatgccccca
    39781 gccacaccgc cggtaatacg agaaacatcg tgcccatcac cagattcatg atgatatcgt
    39841 ccgacgtgtt ctgcagcccc atcatattca gactcgaatg tgtatctgaa ccatacaacg
    39901 ccgttatcat ccagctgtcc agccaccgcg ccagttccca ccagaacgtc agaaagttca
    39961 gcgcaaacac gacaaatgtc agcgtgatca gcgtactgaa ctcatacgcc gcaaatgcca
    40021 gtaccaacgg gatcatgata tacaccgcca tcaacagaat actctgcacc atcggcagtg
    40081 cctgccgcat ggcatcaaac gccggaaacg cccccagact ggcgacaccg gaacctgccg
    40141 ttgcgccaat gcgtgaaatg gcattcatcg tggtcatgtc tgcattacca ccatatcccc
    40201 tatacacttc tcccccctga gaaatcgtca ggttagccgg actgaccagc cgtttaataa
    40261 tctcctcctg ataagtcgcc tggctgttcc ccagaagctt catcgctgcc gaaagacgca
    40321 gccacagccc ttcatcaact tcctccgtga cccgcttttt cagccccaca ctgctgtcgt
    40381 tccaccactc ccggcacgtt gggtagcctc cgcgccccgt atccggacga ccgctgtcac
    40441 gggcgtcatt ccacggaaac gccgcccttg gcattctgga ctgcagcgtg ccgtaatccc
    40501 cctgcatgaa cgtgctgctc ccaatccagc tgatatccga cagcaccttt ctgtccttcg
    40561 tcataccctg gtcacgctgt ttccactggt acatcgccag cgagtagcag tcattggtga
    40621 aatcctgcaa ctcatcggcc agcgccctgt tcgcaatgaa cgtcctctgc acttcaaaac
    40681 gcagttgccg cagatcaggc ctgcagggaa tggacgccac ggccgcctgt gtcacccctt
    40741 tggaaagctt gtgcacaaca acccaccaga tcggggccgc cgccgtctta tctcccaggc
    40801 tgctgataat cccctgataa ccggtgtccc cgggggcttt cggcgtccac acaccacagg
    40861 tctgggcccg gctgcgatca aacttcaggg tatccagcgt cacctgaacc agcggtacac
    40921 aggaagccac catcacaaaa aacgcaccat acaatgcatt ctcgatgcgg ggtaacgaga
    40981 gcattccctt gttgccttcg tccgccccct cttccctcac cttcagccag ataccgatca
    41041 ctttgaaagc cagaggaagc gcaaacagtc ccgtgccaat cagcaaatcc cacagaccgt
    41101 tattgaccag ccagcccagc agggtcagaa aatattccag atagttattg gtcgtcactg
    41161 ctcagtcccc cgcggcggaa aaaatcgcgt attcgcacag caggaaaaac agcgcactga
    41221 ccatacaaat ccgagcaaaa cgcagacggt actctgcccg gaatcccggt gcacgccaga
    41281 ttttccggca tccccataca agcccgcagt aaatacaaaa ccgccagccc agccatccga
    41341 aacgggtttc gtggaaccag agcctcagcg catccacctc ctgcgcatga cgcatacctg
    41401 tatccgcaat caggagcgct gacgccatga tgacaatcac tgtcagcccc catttcccca
    41461 gcagtttcat ccctttcaca agcagcccgg cccggctccc gggcaccatc agcacggttt
    41521 tattcatttt cagggacctc cagtgaacgg acacggctgt cagcgttgtc ggtctgctga
    41581 atcatcgggt tattactcac gcgttcattg tcacgctcaa tgatggtcag cacactgtta
    41641 cgcgccagat cccgtttcag ctccatctca cttttcaggg cgatgatctc cctgtccaga
    41701 gaggcaatac gacgatcgcc ttcttccagc gcagcaggct gtgcagccgc atacggttca
    41761 gacattcctg tgagcagcat tctgcgcatc accagtgccg tttccaccgt atcagccatc
    41821 gccagttcac cggccagacg ggaggtcagg gacatattgt ccggatcgcg acgcagcgca
    41881 tgtatcaccc cggcagatac cgccagactg ccggtcttca gttttgccag attctctgcc
    41941 gtgggtttat cctgcccgtt caccaggcga accagctgct ccgtatttat gcgtgtcgcc
    42001 tcctcaagca tcggcgcaaa ccctgttccg gccaccgccg ttcccggctg ctggtcggag
    42061 tcaccactgg tacattcctt cgcatccgta caggtgcgca ttgaacgatc acccagtacc
    42121 ttcaccacag cgctggccgc ctcctctgca ttcctgaatt tctcacaggc actgccatta
    42181 cagcttcccg caccaacacc ggatgtactg gtcaccggca gactgttcat catgttaaac
    42241 cccgcggccg tcatgtcatg aaccggacgg atggcgggct gaccggcacc accacgttgc
    42301 tgaccaccaa tccatttctg cccctctttc cccgttgcct ggcgtccggc gtcatcacct
    42361 ttaacggcat caccgtcact ggtattaaca acctttttgt actcctccat catcgcggcc
    42421 tgcgtccact tgctgcgatc ggaaaaatcc atcatccgtt tcgccatgtt ctggcagttc
    42481 agttgtgcct tgtcgaacgc cacgtttgcc tgtaacacgc cattcgtgat catgtcgtag
    42541 aggccgggat tcgcacgctg tatcaccatt gcaggaaggc tggagaccgc accggtcgcc
    42601 ccctgaatca catcccccat caggttttta aagccgtcag tgatcccgtt gagctggttt
    42661 cctactgtgg ttttcagatc gaagttcccg cacatcagat cgctgctcca gcccaggtcc
    42721 agcccgagct tctgcatgtt actgcgcgtc gccggctggg aaataacgga gccaccgcca
    42781 agggtgtaaa acagcttgtc cgacaccgca ccatccaccg attttccgta accaaacgtg
    42841 ctgtcattca gttttggcag cgagagaatg ctgtctgcca tgaccggcgt actgcaggac
    42901 agcatcacca tcatcaccat catcaccaga gtctttacct tcatcgtcat catccgtctc
    42961 cttaaaaatt cgtactgcca aggaaccgct gcccccgctt cttgcagcaa ctgtagggct
    43021 gccagagcgc aaaagcggca ttaccatcct ccgcggtctg atggtctccg tcaggaaaca
    43081 cggcacagga gcgggagacg gagggcgtca gtctctgcca cttgtggtta cgggtgcccg
    43141 tattttcctc aaccggatcc ggcggccaga aaccatcctt tttccgggtc tgtattgatt
    43201 tataaacatg cggctcaccg gtccggctga tgatgtcagc cacccgctgg gcaaccacgg
    43261 ccgctgcctt gtcatcatcg gtctgcatca caaaacctga acggggataa acactgcccc
    43321 acaggttttc ttcagcctga ctgccgattt cacgtttacc gggaatgagg gcttccggat
    43381 acagggattc aggcattccg gtccgccaga cgagactgtc cagggtactc aggaaataag
    43441 gcattgccgg tgtcaccggc gaatcgcagc tgaatcccgg caccattccg ccaataagac
    43501 acgttgccgg atgccccagc gcgtcggcat atttaaaacg aatggccgaa cgacgctctc
    43561 cctgagcttt catatccgca ggatttcccc caccggcact caaccccgcc aggcctttcg
    43621 taatagaatt ctccacccct ccggcagtct gactgaccag cgccatctct ttccagggat
    43681 taccacccgg tgcggtgtag gtggatacca ccacttccgg aatataatgt gtcactttca
    43741 ccgatgttct gaccttacag ctgaacccgg agcagtacag ccagtagcaa attccgctga
    43801 cccgccagct gatacaatcc ggtgctgccg cactggccac aatactggct gtattcagtg
    43861 aggctgacgc cagaggcaga gctgcaacac tcagcagcag ggccccggca cgcagacgaa
    43921 atgaccggct catcatggct gaactccttc ctgtgctctc agttgtgcgg cctctgccac
    43981 atccgtggta ccgtaaacca cgtcacgatc atcaaagacc acggccggat atttcttcac
    44041 gcccagtgac catgcatgcg ccacctcccg gtaacgctca gccagctccg cctgcatcgc
    44101 cccccactcc ggggactgca tacgcgctct gactctttct tcggcctcac cggcatcggc
    44161 gggcaatgca ccaaaaaaac gagcctgcag ttgttcagga ccatccagaa ggatcacccg
    44221 cacgtctgaa ggcgggttta caggaggatg ttgagaatcg gtataaaggg ttatgtcggc
    44281 tgacaccgcc gtcggcagga aaaacaggga actgaatata atccggtgca tggtacgcct
    44341 ccgtcagaca atatctgaat gacagcgtgc gcagatacca gactaatagc agcaataaat
    44401 taaaaacgcg aggataaaaa ttaatatgaa gatgcatggt gcacaaaacg gtatctgaac
    44461 agaaatcaga caccgggaat catataacgt agccactgaa catccaggag ctacagtggc
    44521 aacgtatgct accgtcagtg atacggtttt gtgattatca gaactgatag ttcagtgaca
    44581 tccagtaatt tcgctcaggt atcacatagc ccgttgtcga tgctcccgtc tggaagtaat
    44641 caccggcata aagcgtactc ttaccagcac tgtacaggct cacgtcactg taatccttgt
    44701 tgagcaggtt attcaccgca gcattcagcg tcagggcatc cgtcatcttc cacgacagac
    44761 ctgcatccac caccgtccag gctttcaggt attctccttt ctcatcatac actttcttct
    44821 gtacagcact cagcgacgaa taattctggg tgaaacgtgg tgttttcccg cgataacggg
    44881 cacccagcca tgatgccacc tcttcggtga tctgccagtt cagtttcgca ttcaccatgt
    44941 gttcaggggt ataactcagc ggcgcacctt tgttatcacc atcacgttgt tcacttcggg
    45001 tccaggtgta attcagtgac agcgtgacat cctctgacca cagcggcaat gtgccggcaa
    45061 attccacacc gtgcaaccgg gcctttccgc tgtttacata gctattggtg ttatcattta
    45121 tggaataaga gacaatcttg ttggagaagt cagtcataaa acctgtgaca ttggcattca
    45181 gaccggcggg gttatcgtaa tacaccccag cctcataact gacgctctct tccggcttca
    45241 ggtcggggtt accaagtaga tttgtttttc cctgcccgga cacaccacta atccctttat
    45301 gtagctgccc cattctgggt gccttatatc ccgtggtcac accgcctttc agcgtccagg
    45361 catctgccac atcccagacc agatatgcac gcggactgaa gtgtcccccg aattgctcat
    45421 gatgttcata gcggctgccc gcagtcagcg caagtgcatc cgtgagatgc cattcatcct
    45481 cagcaaatac cgaccagctt ttctgccgga aagtttcacc tgtgctggca aggacaactc
    45541 cgtctttcat ggacgagctc tgaaactcgc cccccaccgt aaccagatga gattctccca
    45601 gaggggtaag cagtaatgaa ttcaggataa ggttagattc cttaagctcc cgcggctgac
    45661 cggcaagctc ccatttgtcg cgcttcagta cactttgtac aagttcacga cctttatttt
    45721 ccgtctcgtt ccagttcaga tacgatttcc aggtaccgaa ggtgaaagaa tgatcatagc
    45781 cagctgaaat tttgtttcgc tcatagcgca aggtacggtc atatcccccg gtcagactcc
    45841 ccagttgccc gtcccggtta tcataacgct gccgggtggt atccatatca aaccagagta
    45901 catcctgctc cgtagctttc cagtcaagac gcgcaccaat attataattc tgtgactccg
    45961 tgggataagg aatacgcgtg gctgctgtgt cgctcagtga tgtgaccgat gatccctgac
    46021 gctgctgtgt gctgccccgg acctgcagac tgacagaatc atccacaagg ggaccactgg
    46081 tccagaaatt aaactggctg ctgttacccc atttgttgct ttcctgcaga ttcagccccg
    46141 cattgacgga agagagccat ttgtctgcat tctttctggt aatgatattc accacaccgc
    46201 ccatcgcatc agagccatac agtgtggaca tcggccccct gataacctca atacgctcaa
    46261 tggcggccag aggaggcatg aacccggtat tcatggcaga aaaaccgttg ggagtcacgt
    46321 cactgctccc gccctgacga acaccatcaa tcagtatcag cgtgtaactg gcaggcattc
    46381 cacggatgct gatttccagc ccaccggttt tacccgtacc actttcaaca tccacaccct
    46441 ctacagatct cagagcctcc gccagatcgt ggtactgcct ggactgcaat tcctcctggc
    46501 tgatcacaga gacactggcg gctgcgttag tcagtttttt ctcatagccg gatgccgaga
    46561 caatcatcac atcctctgca gcagccatgc tgctggctga gaatccgagg cagggaatga
    46621 tgacagaagc cagagtggtt attcgcatat tactaatctc cgatcatatt aaccggcaag
    46681 acaatacaca aatacaaaca ataatgagaa taatttatat ttacttttta caaaaactga
    46741 agattcataa taaaaaaaaa gatatacaac gactgcagca acacgcctgt taacggctat
    46801 ctgtctgaca gattcgattc tgaatgtaaa accggttact gcagaaacgt atgctcacag
    46861 ccagtcggcc ataaatgctc tctggagggg cacgagtgaa atgattcagt caatgagttc
    46921 ttccggtgaa tacggataaa aatattgccg taatgtaata aacgtgttaa ttaaaaaacg
    46981 cgtgtaccgg caggtatgaa ttgatcccgt aacccatctg ccggttacac gctggcactt
    47041 atttttctgc ctccatacca ttcagccaca acagtagata gaacaaatcg gccgcatcca
    47101 caacctggat ataccatctc agatgcgtat actcctcctc tgacggccag cattcatgac
    47161 cacccacgga aacaagcaga tagacctttc cggtatcacc ttccagcgtc accgccacgc
    47221 tgctgttcat gccaacccgc tggggctggc atacaacacg acgcagcctg cccagacgac
    47281 gattaaggtg tgagcgcagc cgcagaagat gcggctgtgt tatctcggtc accccgggct
    47341 taccctgtgg cggcaaaaaa aacacaacgc cacccggatg taccgctgtc tgcagctccg
    47401 gctccggata tttcagatac atcatgccgc actctccacg gcggaaagtc cccgcagtct
    47461 gtccagttta cggaccacat ggaacgcagc ctccagttcg ctgcagttat gttccttcat
    47521 cagcatgcgc cgctcagcct tctcgtcctt ctccgtcatc cccagcgcca gataaagact
    47581 cggtggcacc gcacggaaca gcgcctcaat cttcttcgcc aggacaaccc cctccgtata
    47641 acagccggac agtttgctcg ccgacatcag caccgccttc tgctcctccg tcagggattt
    47701 aaaacgggca atgttgttca cctcttccgg cggcatcgtc agacacaccc accattcagc
    47761 catgttcagc attttctctg atatatccgg atagtccttc aggttctgcg tcgcaagcca
    47821 cagccaggct cccagcttac gccacatttt caccaccttc gtcatatagg gcgagagcag
    47881 cggattcacc gtcacgatat gcgcctcatc cacggcaaac acaatatcac gccccagata
    47941 ctggtcacgt tcagcgatgt tgttaatcat attggtcatt gacaccatcg tcagcgccat
    48001 ctgcgcctca tacccctcac gggccaggtg ccccaggtct atcagcgtca catccgcttc
    48061 cggccacagt tcgccttcac ggttgaacag ctccgcttca aaactccctt tctgggtgaa
    48121 cattcccagt gattccgcca tctctgccgc ctttgcccgg cgtacctcgt tacgtcccgc
    48181 atcacaggag atttcccgga gtgccacctg caaatcttcc ggcagcatct gccgcccttc
    48241 ccggtacgtc gcgtgtgtgg ccatcagcag cgcttcacgg atcatcgccc ggtccgcacg
    48301 tttgagtgag gcctcttcct tcggatcacc gccggtgatc atcatcctgg cagagatttc
    48361 catttctccc agaatgtcgc gtttctcctc ctcttcatcg ccatccagat cgggcagcga
    48421 gtgctcatcc acactctgca gggtctgccc ttcttcaacc agcttatgcg catccgcaaa
    48481 gggcggcagt gtcacaccgc tccccggttt gacactgatt ttgttcactg aaagcccgag
    48541 actttcaaag taatcggcca gcagaccaaa cgagttaccc gcctcggcaa taaacaaccg
    48601 gggacgatgc acggccatca cctgtgacag agaggcacac agcgtggcag acttccctgc
    48661 ccccgtgggc ccgaacagca acagatgggc attctgggta cgatccagtt tgttcagggg
    48721 atcaaacgtc aggacatctc ccccgcggtt aaaaaaactg aagccgggat gccctgtacc
    48781 tgtttcccgg ccggtcaccg gcagaagccc tgcgagatgc tgtacccaca tcagacgtgt
    48841 gtgccactgc ttcctgtcca tatccggatc aaagcacatt ggcagcgcac gcagccagct
    48901 gttcagcggc cccacatcaa actccggtcg caccggctgc aggcctgcac ccagcagaac
    48961 cgtggtcagc tccacccgtt tacgtttcag gctgtccata tcaccggccc gcagaaggaa
    49021 ggtgatcccc gcacgataga gtttatgccg gttacccagc aactccttca ccaccttcac
    49081 atcctgacgt gcccggatgg actccgtatt ctcacccacg gcatttttcg acagccgggt
    49141 aaaccgctcc tccagggtgt cctgtggctg taccacaatg gtcatgcaca gcaccgttcc
    49201 ttccggaaac gtatccatca gcgcattcac cgttttttct ccccgggaca tctcaccggt
    49261 aatggctccg ggctccggtg gcgtacggag cttctccacc accacggcac aatgtggcag
    49321 atcatcaatc caccacaccc cgttctccgg atcggaatgg ggcggattaa accacaggct
    49381 ttctgcaaag tccgtcatca ccggcataac atccgcatcg ttctcacggg gatcagctct
    49441 tgaggccatc cggtacaaat cctcccggct aatccaggac ggtgccggat taaataaccg
    49501 gagtaaccag ctgtgaacct gcagaccgtt catccggtga cagcgcaccc cggcgctccc
    49561 cagtgccgac acaacgcgat cgcaaacctg attcagcatg gccaccggcg gcatcggatc
    49621 actgttgttc ttcgcgatac gacgataaat caccatacgg gttcgccgct gctgtccccg
    49681 ccacggctga ccggtaacca gcgtgtctgt aaaaaagcct tccgggcggg caattccccg
    49741 caaatggcat tccatttcgc ccagccaggc ttccgtaaac gccgttccct gcgcgtgagg
    49801 tttcacatac cctttcagat aatcaagata cgcatccacg tcattttcat cctggcagaa
    49861 gaactgcacc acccagggat gcgtgtcata ctcatcaaag ctgtcctgca gtgcgtcctc
    49921 caccatgtcc ctgatctgtt caagacgttc ctccgtacgc ccttcggtcg ccgccggcgt
    49981 cacgtcataa acagccccta ccgacattcc gtcatccagc agcagacact gtgcctcatc
    50041 caggtactcc acccagggaa gaaaatcgat aactgacggc ccggcatgat aaacccggac
    50101 ctcctcttcc tgcgtcatct gcccgggacg tttcaggggc tgtgccccgg gcgggacagg
    50161 cggtacaaaa ccctgtcctg ccgtctccgt ttctgatggc gtggtgacat tgcgacattt
    50221 aaacagtgtg aatgccatta catcgcctcc gtacgctcac cgggtaacgc atactgcgtt
    50281 ctgctgtaaa aaggaaatac cgtgctgtat cccggcaccg gtgacgtccc gccggcaaga
    50341 tgcgggaata cgtacatcac catgtcaggg tttggcagaa ggggaaactg ctggctgatt
    50401 tcactttcct gcgtcctgct gtagctctgc ccctccctgt gtacctgctg tttctcatct
    50461 gacgtcaggg gccgccacag tgtctccctg gcggccagcg catgtcgctg gctccccccc
    50521 gttgttttcc cctgccagag ttcaagcatg gtctgatcgc ctgccggcag aagctcctct
    50581 ttcgaggtgg agcacccgga taacagcagg gcagccaggg ggatacacat cactaaccgt
    50641 aatcgtttca caaacgtatt ctccctgttc agtcaagccc cccgtggtcg tttgcttcac
    50701 ccggcagggc gaagtcataa cgcacacggc ggccttgatc ttcataatca atagccagtt
    50761 gtcgggtaat atgtaccgcc agcgctttcc ccgggggaac ataaatggca tcaaacgtct
    50821 gcccgtaacg ctgcctcacc cagtctgccg tctcattcat tccaccggac agcgccttac
    50881 caagtacagc ctgccccgcg ctgccggtca gcgtggaggt gataccgttg acattgttct
    50941 gcgaggtata ctgcccctca ctcagggcat ccccggctgc accggcggct gacagtgcaa
    51001 atatcgttgg cagataactc gacgcattgg atttacgggt accgctgatg cagggaatac
    51061 cgtcttcatc ggagatccag ccaatcccgc cagtaccatt ccccttcgcc tgctgattgc
    51121 tgttggtggt gccgttgaca tccggtgacg gcagcgtgcg caccgtgcca tcagcaaaaa
    51181 caaaggtgat actgttcacc tgcccgcgca cacaggaaag cgtccagtca ccactggccg
    51241 tgccggagac aatcgcccct tccacatccg gcagctcaat gccgtttgcc gtgaggttgt
    51301 cacgcccgac caggatcttg aacgggtaag gatccgtcac agtgccgttg atcggcaccc
    51361 gccccagcag ggccgtcatc gcacgactgc ctgtcagcgt tgaattttcc ggcagcgtgt
    51421 aaaccgcctg tgtggtggct cgctgctgtt cattgctgta tcccttcacc tgctgctcat
    51481 actcagcctt ctgacgactc agtgcgttgt cctcaaggaa tgaggtcgga aaacgagggc
    51541 ctccctttga accactgctg ctcaggggat cgtcctgaga ctgatcggcc ggacttaccc
    51601 acatcagccc gtcagccccc tgcgaaatca ccacgccact gccgccgccc gcatcaagcc
    51661 cgagccccgg cgggatatcg ctttcctggc ggcgactgag cgtctctgcc cggctcagtt
    51721 gatctttcat ggcgtcaatc tgcgacatca gggaatgctg ctgttcctgc agttcccgct
    51781 gcttctgctc gtaggtcttc tgcacccctg ccacagcgtc attcacctga ccggacacat
    51841 cagtgctccg cctgcgcagt tgctcgttat ccttaagaag ttgcgagttc tgtttctcca
    51901 gcgttctctg attgtcccgc acctggttca tacgggcgac cagcgtccgt aatgtgtctt
    51961 ccggcgtgtc accttccacc ccaagagccc gtagctcttc tgacgataat ccggataagg
    52021 cccgggcctg ctccccgcgg tcagcaacat tttcctgcgt tttgcagctt ttcatcgtga
    52081 ctgcaagccc caccagaaca acagcgggca ccacaaattt caccagcgcg ttggacttaa
    52141 tctgcatgcg tcacctcccc gcccctgcgg gacgtcacag gctcttccac aaacgccttc
    52201 tccggactgc ccgccgtcac cacatacagc atcgtggtat cttccggcgt accggcagca
    52261 cccagccagc gatgctggaa agtcgccgcc acaaaacgcc cctgaagggc ccggggatca
    52321 agcacaatac gcctgcttac cgtactggtg agtttcaggg ccaccaccgt ccggccaccg
    52381 gctgcccatg ccgccaccgg tgaaacagtc agcggctctg acggataaac cgtggtgatc
    52441 tgccggggaa gatgtggcac caccggtctg atccccgcca ccggttcaag ggtgcgcagt
    52501 ggtgcataca gggactgtgc cgcataccgg gtcaacagca ccggcagggg ctcagcataa
    52561 cggggctccg tgcgacgggc ctgagtacta ttatccgtcc ccggcttccc gttgctgctg
    52621 cgacttttca cagtctgtac atcactcccg gcagcacggc tgaccgtact cacgtctccg
    52681 tcatacacga tacgcacggg ctccgtggtt cccttttccc ccgcagtgac atccagcagg
    52741 atcatttccc cgctttccac atcctgcagc tgaacccggg tctgcggaaa tgcactgtct
    52801 gccttcaggt agaccgcacc accggtactc tggacccgca gttttccatt cagcgccgga
    52861 gggaagccca cccgcacatt cttatccgca aaaatccccc gctcctgccc caccttcagc
    52921 gggatattca gcggtatacg ctcccacttc atcagttcat ccgcctgtgc cgtcagactc
    52981 agcactgaca acgacatcat catgacggca ggacgcagca gactgcacac aatgtcggct
    53041 ttcattcacc acctccctta acggcttcca gacgctgtgg cgtggagctg tagcagtcca
    53101 gcacaagacc aaacggatta cgctccggat cgccctccat ccgcatcact ttcatcggat
    53161 agcggatcag tgcccgtttg actggctctg catgaaaata ctcatccgcc accaggtcga
    53221 gacggacaag ccagttgtcc cgcccctcca ccgtgacagg gtcacggttg taacgcccgc
    53281 cgtaaccgtg ctcagggatc tcatacacca cacgaacacg atccagcagt tctcctgcat
    53341 ccttacgacg acgggcatcc gtctccagga tctcccggca tgacggtgtc agataggccg
    53401 acagtgcatg tattttcgcc ggataatcca cctcgccatt tttcggccag gcattcagtt
    53461 gctgaaaaat gtagaacgca aaggaataga ccgttgaggg aggaacttcc caccacggac
    53521 gcgtactgcc ggaacgcaga tccggcggat tatgaatggt cagccggtca ggggccgtca
    53581 tccacccgat agtgaccata agaagaagtc cgcacagcac accgctgaac accctcagcg
    53641 tcagaatatg ctgatcacga tccttcaggg catgacgaaa acggctcatg atttaccccc
    53701 tctgacacgg gtacggcgca gggaccagcc ccgggcctcc ctgataagcc cggagcgtcc
    53761 cacgcccagc gccgcttttt tctcctcaag acgctgccat agccagttat ccggtttccc
    53821 ccgcttcaga cggctgatcc ataccccccc ggtccagaca agaaccagcg gggtcagcag
    53881 ggcgccggtg ggtataatca cccacccgaa caccggcaca aaaggaagtg accacagcag
    53941 accggtgaag aacccggtca gtgcagccag ccccagttcc ggggtggtga accccctgaa
    54001 caccgtcggt tcggcgttca gacggtcggg cagaaaacga atggtctcca taaccagctc
    54061 ccactgttgc ttacaggatg atggacgcgg atttaccaag cagccagatg accgcgacca
    54121 gcagtaccac ccccactaca ataatggccc cgaactgccc ccagcccgtc ttgccgtccc
    54181 gcacctctga aaacgtggta acggccgcct ccgccacttt cacaaaggca gccgcggcga
    54241 tcaccagacc aatcagcaca atgccatcct ggaaataacc tttgatttgc ccgaaaagtc
    54301 cgccaccacc accggacgac ggcggttcaa tctgcggcag atcggccagt gccggtgtca
    54361 gactgcccag cagaaacgtc accatggcca ttcccgccag acgcgccatc aggcgcagac
    54421 ggctgacagt aagccctttt ttacgcatag atttctcctt aaaaagtcac accatgaatc
    54481 aacccgcaaa catccagatg ctggcaacca gcagcagaac agtgcgggca gtaaaccaga
    54541 taaacgcaga ctccctgacg tcaccgtttc gccagccaga ccagacatcc gacagtcccc
    54601 aggcagccca gagaaagaga acggcaatca gtaatcccag cgaggacaga tgcagcacgt
    54661 tcagatccac atctccggat gccaccttaa aggccgcagc ctgtgccgac gtcagtgcca
    54721 tcagggacgc tcccgccggt attcaccggt cacggcactg ccgttacgtg gttgcgcccg
    54781 ggagggcgtg agataacggt cgatcccctc ctgcatggtc tgaatgtcag cctgagcacg
    54841 cggatagtcg aaaaaataac gcccgtcgtg gggcgtggcc tgaagggacg cagttctggc
    54901 ccgatcaagc gccgcacgga cctgatcaag ctggcgcatg accgtcgcca gctcatcctt
    54961 ttcagcggcc tgaacgggca gaaccagggt cacgagaagc atcatcccgg cggtccccgt
    55021 cagaccggcc gttttccggg ataatgcagg aagagaaaac atacgcacct ccgtcagaat
    55081 caatgggtgc gtacagcatg cgtaaggcag ggggagggat cagcgataaa ctctatttgc
    55141 aaaactgaaa atttttacgg gagaatacac gggtgtggat aaaggcaaac aacccggagc
    55201 tcctggcatg aacgatatca tcagtataat tattcttctg gcagtctatc tcatcggcct
    55261 gatattcatt gtcctgattt tcaatgacat agacataaca tcgaaaaaga gaaagtacga
    55321 aaaaaactga aagaagcgat aataaatggc agtttacaaa ataatgatat ctatttactg
    55381 gccgaacgct ggtctgtcag tcatgaacat atcaaaagcg cactgctgtc agttttcaat
    55441 gattttctga ctgataacaa cttttcacat cacgtccccc gggtcagaga actgattaca
    55501 tggtacgaga aatacgcccc attcacagat ctccctgagg atataaaaca acagttacaa
    55561 aatataatca atttacccga tgccagtgag tcagaagtgc agttattagc ctcctcactt
    55621 catgacattt ataattctcg tcagaaaaaa gagaagaagg ccagaaaaat aaactatgtt
    55681 ctgggggcgg tcagcattgc cagtttctgc atcacgctgt tccaggcctg ttcaaataaa
    55741 ttcattccat cctgaatgat ttattcctgt ttattaaaac acggcatcac tacacttact
    55801 gtcttatatc attggcgctg acaacgttgc cccccatgga tctatgacgt cgtcaaggcc
    55861 atcacgatgt tcattgtttt cgtcaacatt gttgttattc cggcgctggc attacccaga
    55921 cactgacgcg cactgaccgt aagggcgtgg cttgtctgcc gacaccctgc cacaaaacaa
    55981 gttttgcatc agggtgtccg gcctctgtgg actataaata tttcttgaag gatgccattg
    56041 tcacggtgac agccataccc agcagcatgg ccgccggcca tatcagcaga ttcgggtaca
    56101 cggccgtcgg ccaggaaaga tagagaatac agggaatata tatcgccggt ttaatggact
    56161 ttttcgcatg gtgataaaca aagctggatt catacgcggc accataccgg cgcagatcac
    56221 gtctgcccag cccctcaacc acggccacta ggatcaccat cacgaacagt ggcacggaca
    56281 gcacgagaat aatcaccctg accatcgtca ccaccgtcac ataaaccgtt gccagcaggt
    56341 aatcatgaag atgatatgcc agccactggc tcagctctcc gctgaactgc gacacactac
    56401 gccccaccgc cgttaccgcc tgctgcggct gcagccatga ctgcatacca ctttccacaa
    56461 acagccactg atacgccacg gaaatccagc ccggtaccgt cactgacggc gtggacagca
    56521 gcaggctgcg cgtgaactcc gtcgacagcc agcccagctc tgtattcatg acggcacgac
    56581 tgtgtgccgc cccctcatca ggccagaaaa acgtcatacc tgcatactca atcagcagac
    56641 tcagtaacag tgaggagagg atcagcccca ccagagccca tggccagccc cacaccagat
    56701 tgtacagcaa cccatgctga cggggagggc gggactgcgg gctgcgttct gcatcacgac
    56761 gtgcttccgc catggtcacc tccctcctcc gtcgctatcg cctgtactga aggtggagca
    56821 ttccaccatc cttcaccgga gtgataattc tgtcgcatcg cctccgccac ccgggaaata
    56881 ctctccggca tcagcacatc atccgtatca cctgccggca gcggcatccg gatcttccat
    56941 aactgtccac cttccagcag ggcaaatgcc tgccccttgg gcagcgtgac aatatctgcg
    57001 ggctccagca gggggacttt caccgtcccg acgcgatcct gggtactgga ggtgaaatcc
    57061 tgaccggctg acacatctgc cgtatcctga tgaccggaga ccagcgtctt cgtgtaaatc
    57121 tccacctggg gcagttgtgt ggtcagcaat tccgccgtcc ggttctccct gacgcgcagc
    57181 atgatcatgt tgttaaagtt cccctgaacc tgcgccgttt tggccgcatt accaatacgc
    57241 gcttcaatat ccgatgacgt ctgggtgtac gcggtcacct gcattccggc gccgcccccc
    57301 ttgttgatga gcggaatgaa ttcatcgccc atcagttcgt taaactcatc acagtgcagg
    57361 ttcaccacat ttttacccgc cccgccagcc ggcagaccgg catgcatacc gtgtttgtat
    57421 atatgccctg ccacactcac caggtccgca aacatcgaat ttcccacggc actggccacc
    57481 tcactgtcac tgagcgcatc gaggccgata taaaccaccg cctttttgcg gatcacctgt
    57541 tcccagtcaa aaatggggcg cgcatcgctc atatccagat agtccggcgc cagcagctct
    57601 gcaatcctgc cggtggtgag tttttccagt aacggcagca gggaagccac gattttgtca
    57661 aaatacgtac ggtcatagcg gacagcactg cgcagtccat ccagaatcgg atcgtatatt
    57721 tttttacctt cctcactgct cagtgccatt tcaatcgacc agatccgcac cgcatccggc
    57781 tggttctgca tggtcctggg cacatcttcc tcgctgagaa cactctggtt attcgcgata
    57841 atctgctcca gtccgggcag acgctcacgg atcaccttcc ccgcatagcg aatgtagagg
    57901 tccgcgatgt tgttcacata ccgcataatc agcatatagt ccggacgctc accgagggcc
    57961 accagggcgc gggcgatgat attgacaaag cgccaggcaa actcccggaa agccgccgaa
    58021 ttaccttcac cggacaactg accggcaaca cgggaagcca cttccgatac acgaccaaag
    58081 cgtcccaccg cattgtaacg ggctgaaatt tcaggccagc caagatgaaa gatatacaac
    58141 tcatcccccc gcccggcccg gtgcgcttca gcccagaccc gcagcagcag atctgcatcc
    58201 cccttgggat caaaaacgat ggtcacttct ccccgccgga tatcctgggt gaccagcagc
    58261 tctgccagac gggttttacc cacacgcgtg gtgccgtaga caatggtgtg ccccacacgt
    58321 tcacccagtg ccagtgtcac atcctgctca tccggttcaa taccgtgcag ggccggattc
    58381 ccgcccaccg gtggcagggg acgaaccggg ttcagcggag aatcacgacg aagccactgc
    58441 cccagcccgg gcagccggtg ttccgttttc atttcaagcc agcgcgcagc ccggtaaaat
    58501 cctcccggca gcagataatg cgccacctcc ggccgcagcg tatcctgcag acgctgggta
    58561 tgcttctgtg tccagcgaaa tccccgcccc agaaacagtc gctgacggct gacaggaatt
    58621 tgccgcgtgc tcatcacata gcggggtaac cgacgcagat tgcgtcggta gcggatgatt
    58681 ttcatgccct ggcggaaacg gacagccgcc agaacgccaa atccggcagc tgtgacataa
    58741 ctgaccgaag gcgcaagggc caccgcccag ggggctgtca cacagacacc ggccgccgtt
    58801 gccgcaacca cggccgtatt gaactccaca gcaggcctca gtaacgcctc aataacataa
    58861 cggttactca tgtccgcgtc ctcgctgtaa aagacgcagc caccatgagc gggggatatc
    58921 tgtctccggt gacgctgaca acgcctcagc tctgttctgc aatctcctca cctcccgcca
    58981 tgcgtctgct gcattcagta acaatgcctt atactccgca gacgcatgtc cgccagcccg
    59041 tccgtcatcc actgtcagct gagcctctgt tctgaaacgg tccactttcc agcaggccag
    59101 gtcttcgcgg gaaacactct gccgccgggt ctgcagacga agatacacac catgccggga
    59161 gagaacatca gccagattgt gaatttcccg acaggcagac cagaacgccc ggtctgcgtg
    59221 ataaatgctc tgggccacgt tgtgaagctg tgtgcgctcc tctccctgca ggtgaaacag
    59281 aaagcgggcc agacaactgc ggtgattacc atcagcactg acataccagt gaatgccatc
    59341 cgtgctgaca aaactcatcc cggcatgcag ttgttctgcc tgcgtgtaat accccgggtt
    59401 cttctccacc aacgggatat tgatatccat acgcttaccg cgctccagca actccagcca
    59461 gctcattccg gcatactgtg gatggtctgt ccccacaatg cggaacacat tgatgctgcc
    59521 ctgccccgtc cagtagtgtt ccgtaataaa atccgacatt gccgcaaact ctgccgcatc
    59581 ccatgcccgt aaaggttcat tcgcccattg cggcatattc ctctgcacct gttcagtaaa
    59641 tgaaacgttc atccccgctc tcctgtcatc ttcgcttttc tccggtgagt tcaccggtca
    59701 gtaatcgccc gttcagcagt ttcagcagac gctgtccgct aaccagttca atatccggcc
    59761 acagcacaag ccgtgcccgg ctggccggtc ccgtacgccc ggtgtgaaca aaaaatccac
    59821 gacaaccttc acgacgcagt aattcaccaa aatcatcgat atgtgacggt cggatggtgc
    59881 ggccatagcg tttggcctga atcagccacc gctcgccgtc aatcagcacc tgtccgtcca
    59941 gccctccgtc gccgctgtag cgggaattgc ggataacccg cattcccctg cgttcaaacg
    60001 ccagaagcag cagttcttca aacacatacg ggttaatttt tcgcaggtat ttcacgcctg
    60061 caccgccctc cggcaacgac gacagttgcg ccagcacacg ctcagccttg ctccggtaat
    60121 ggcggtgacg ccactcactg gcgcgttcac gacgccggcg gcgaccacac aggacggaaa
    60181 aaacaggaac aacacagcca ggacacacag cagaacgccg tacggtatct tatccggcac
    60241 aatatccgtc atttgccgca gcatcacggt gtcaccaccc cggatattcc gctgtccgtt
    60301 atcagtaccg gccagtgatt cagctgcaga cggcgtgcca gcgctgaccc cgatgatggc
    60361 accatcatca cgccgggcgc cagctcacgc agcgttctca ggctgttttc atccgccacg
    60421 ctgacaacca taccgacagc ctgccgctca cggagagcgc ccgcattcgc ctgcagccac
    60481 tgacgggaaa gcgcatcatc tcccaccaga aacagcgccc cgatccccgg caactgcagt
    60541 ggtcgcggcg tcacctcacc cggcgtcatt tcctgcgtgg tcacgggcag caacagcgtc
    60601 tctccctgcg ccggcagagg cgccgtaacc gggggaggcg tactgctccc ctcctggcgg
    60661 ttgattgcct cataaaacac ggaggcatca ctgcctccaa ggtccgcaat aaccctgagt
    60721 tccgcgccag cctgagccgc gcacagcagc aggggccaca ctgccgtcat tacgtatcgt
    60781 ttcacaggta tcactcccgg ggttctgtcc agatataacg gggatgcatg gcggtcaggc
    60841 cgtcatgctg ctctgcggtc ttcaccgcat cacgatgaag acgctcaaga tgttgtctga
    60901 ccactgcggt gtagcgtact gccggagcac cacctgccgg ataatgataa caaccggcag
    60961 cctgcagcca gctgacagga tgacgacgac ggcattctct caggatggtc gctgcggtgt
    61021 tcagactgat gtatggatca aatgccgccc atgtggagga gaaacggtgc ccgttccagc
    61081 ccagattgac ctgagcaatt cccacgtcaa tccgccgggc cggataccgt gtcagaaaaa
    61141 cctgaagtgc ctgccaggct tccaggcgac tggcatagcg gtagccctta cccgccacat
    61201 tgatggtcca cggccaggga cgtgcaacgg acggaaggcg gaaatccgca tcccgttttt
    61261 tcatcacacc ggcaatcgca gagggcgcca tcaccgtctc tgtcagagag acggcataga
    61321 gcacttctgc aggcacacca tgcacggcag ccacgcgcac atagccctca gggatatcat
    61381 gcgcccccgc ccggcagaga ctgctgacag ccatgctcaa cagcgccatt gtcagaaggc
    61441 tgccacgcgc catccgtccg ctccctgctg cagtacaacc ggcattctgc cttcaccaaa
    61501 acgcagccag cgaccggcat catgattcag ggtaatatgg cggcttcgca cccggtccac
    61561 agggatatcg tgctccagtg cccactgccg cagcagattg tcactgccct gactgtcaac
    61621 cagataaata tccacctgcc gccccgaaga cagcactgat gccagtcgtg catcacaggt
    61681 gccacagtct ttcgctttca caaacaacgc cagccgtccg ccgttgtcgt tcagcagccc
    61741 gccccctttc cccaggctga ccggcataac gcccggataa aggcgcttcc aggccgcatt
    61801 gacttcccgc tgaaatgcca gttccttctc agtccgctca tattcggcct tcacccattt
    61861 ctcagccagc tgccggcgtt ccgcatccgt ccgtgcttca atccccagca ccgtcagcgg
    61921 atccagacca ggggactgca tcccccgcgg tccctccatc agagcccggt atcgacggta
    61981 atcctcctcc gtgacacccc actgagcggc ctgttgctgc agcgcctgtg tggtggtact
    62041 gacttgcgaa gaggcctgcg tgcgtgtgcc ctcgggcgca ctctcccgta cagcagccac
    62101 cgtctgcagg gaaatgagca gcatgagcac cggtgacaga ttcttcattt tcatttcatc
    62161 actccaccat gacccggacc tgacgtccgt tcacccggaa cgaggcttct ccccgtccgg
    62221 cacgctcaag catccagccg gccgtgctct ccccttcacc cagcagcgtc acatctgaaa
    62281 gacgggtaaa tccacgggga gccaccgcag catatgtgcg tccgccacgc tgctccgtgc
    62341 ctgtcagcac aaacggtgcg ctgcggctga taactgaaat gccggaagag ccctttttct
    62401 ggcgtggcgt gaccgccggt gtgctcttca ccgtgcccgt tcctttcgca gatgacggtg
    62461 ataccggggt gaatggcgcc ttctccagct tctccagtcg caggtcatac gcacgaagcg
    62521 tttctccctg ctgcgccagc gtggcctgca gtgatgccag gctggcggcc atctgaccag
    62581 tgcgtgcatg ctcttcctcc gtcagtacag gtcgttgctc cagcaatgtc agtcgctccg
    62641 tcacgctttt cagctgtttt ttggtttcag ccagccggga cctgagcggt tcaagctcac
    62701 ttcccgacaa cgcgagagca tctgaatacg ttttcatttg cccctccagt gcggcaatgc
    62761 gttcatcctg ctccccgctg taacgataga ggccgcaaac cgccagaatg gtcgcaacca
    62821 gaacggtcag tacaaatccc acggaaagca tgggtgacac acaggtccac ccatcaagag
    62881 gagatgaatg cactgacggt aatgtcttct gttttttttc actcattttt taagctccgc
    62941 tcctgcgccc ctgacaccgg ccggtaccgg cgccagctgg cccggcggca actgataacc
    63001 ttcccgcagg ctgtgacaga caacccgctg cacatcatca acttcaagtt gccacgccgg
    63061 accggccatc atctgcaggg cggtacgcaa cctgagcggc cccgtctgat actgcactgc
    63121 cggcaacgcc tgacgataaa gcaccccgtt ggccggtccg gtggcacaga gcgtgtagcc
    63181 cgactgtttc agggcataac gcatcgcatc tgccaccgtc ggcttcaggg atgccggaat
    63241 acggatgtca atcacctggg aaaggggatc ccgctgtacc gcatccggat gagtgttaac
    63301 cagcagatag cggtcataac gcaccacctc gggcacagtc gtccccgcgt acatatcagg
    63361 gctggccgga cggacattat tgctgaccgt caccgacggt accggaacag ccgcatcccg
    63421 ctgcagcagt ttttgctgcc cctgacagcc agtcagaagt acgcaggcgg acagcacgga
    63481 aagaagaagg gatgttttca tcaggaagtt acctctgcgg tgaagtgata aagtcagagg
    63541 tcaatttgca gaagaagtcc agaccggctc aatgaacaac tgatttccgg ttgacaaaaa
    63601 aaacgcctgc acaaggcagg cgtggtgtaa aagggaacag agtcttccgg ttattcagtc
    63661 ctgatttagc gcaccattac gctgcaccgg gacgtaatcc agagcctgca gcaactgctc
    63721 atctgtcaga tccagaaaat ctttgatttc ctccagagat tttccctttt gtctcatcat
    63781 gagcactaat ctggagcgct cttcagcacg acctttctcc agacctttct cttccagttg
    63841 ctctgctatc gtcatgatca cccccttgtg gctgggatag tgtgtggata ctgcttcaga
    63901 aagttcagca aaatccatct ggtaaagttc catcagataa gtcagcacga tattctggtg
    63961 aacgcaactg ccatacttat ccgtcagtgt gatggattta ccagtcagct caatatctgt
    64021 cactgccaga aactaccaaa aaaacgcctg cacaaggcag gcgtggtgta aaaagggaac
    64081 agcgtattcc ggttattcag tcctggttaa gcgtaccatt acgctgcacc gggacgtaat
    64141 ccagagcctg cagcaactgc tcatctgtca gatccagaaa atctttgatt tcctccagag
    64201 attttccctt ttgtctcatc atgagcacta atctggagcg ctcttcagca cgacctttct
    64261 cttccagttg ctctgctatc gtcataatca cccccttgtg gatgggatag tgtgtggata
    64321 ctgcttcaga aagttcagca aaatccatct ggtaaagttc catcagataa gtcagcacga
    64381 tattctggtg aacgctgctg ccatacttat ccgtcagtgt gattgattta ccaatcagct
    64441 caatcacatc accactggtg ccggacttca tcgtgaacat cagcgccgcc atccggtgat
    64501 agtgttcaat ttcatcatcg gtaagcgtgc tgacatccac caagctgaat ggcttttgct
    64561 cgccataaat ctcgcgtccg tacaccgggt catccagaca atccacccag ttcatcggat
    64621 acggatatgg ccgctttgca ccatgataaa acagcaccgg gatcactact ggcgcacact
    64681 tatgctcttc aatatgctgc tccatcaccg ccagaatata acgcatcatg cgcagtggga
    64741 taaatttatc cggcgaactc tggtgttcta ttaaagtata aatgtacccg tccttcccgt
    64801 catttgtctt catgctgagc aaaacatcgc aggcagactg acgtaaactt tctgccacaa
    64861 acgtcgtgga ttcaagttct attgtatcaa gattacagcg ggatttctga tacggtgtca
    64921 agacctgttc aagaaagtcc ctcgcggctg cagggtcctt cagtgtcttc ctgaacgccg
    64981 catcatgtat caggctggtt ttattaactt tttcactcac ggaacctccg gataaaaaag
    65041 tggggcataa cgccccatgg ttgatgttac atggcatgaa taattcgtcg ttccatgcca
    65101 tacccgagcc ccataaaggg aatatcatcc tcaaagtcca ttgggggtgc accattaccc
    65161 gttgatgttg tctggggtgc acgaccagcc tgtccggccg tcttcggcgg ctgtccccag
    65221 cccccttgtg caggtgcaga agcaccatta ccggcagtgc cctgctgacg cagtgaaccc
    65281 agcatctgca tgacaccatt cactcccaca acaacctcag ttgaataacg gtccacaccg
    65341 ttctgctggt caaaccactt acgggttttc agctggcctt cgatatagac cttagagccc
    65401 ttacgaagat actctctgtc aacgacggat gaaaagtgat ccacttatat ctccaccaac
    65461 ggcccaatat tgatccaccg ttttactcag gattagcttc tgctataacc ccggcctttc
    65521 gtttctgtct gagtcgatag ctttctcctt tgatttgaac gacatgtgag tggtgtaaga
    65581 tacggtccag catcgctgag gtcagtgctg catcaccggc gaacgtttga tcccactgcc
    65641 cgaacggcag attggatgtc aggatcattg cgctcttttc gtaacgttta gcgatgacct
    65701 ggaagaacag ctttgcttct tcctgactga acggcagata gcctatttca tcaatgatga
    65761 gcaggcgggg ggccattact ccacgctgaa gcgtcgtttt ataacggccc tgacgttgtg
    65821 ccgtagataa ctgaagtaac agatctgctg ctgttgtgaa gcgaactttg atacctgcac
    65881 ggactgcttc atagcccatc gctattgcca gatgggtttt ccccacacct gatggcccca
    65941 gtaatacgat attttcatta cgttctatga agctgagtga gcgtaacgac tggagttgct
    66001 tctgcggtgc tccggtggcg aatgtgaagt catactcttc gaacgttttc accgccggga
    66061 aggctgccat tcgggtatac atcgcctgtt tacgttgatg acgtgccagt ttttcttcat
    66121 gaagcagatg ctccaggaag tccatataac tccattcctg gtctactgcc tgttgtgaca
    66181 gcgcaggcgc tgcgcttata aggctttcca gttgcaactg cccggcgagc accatcagtc
    66241 gttgatgttg cagttccatc atcacgccac tcctctgcag aatgagtcgt agatggagag
    66301 tggatgatgc agggggtgtt tgtcgaagtt caccagattt tcatcaagat gcacgtcata
    66361 ctcttttttc tccggaggca gtgccagcat ggactgctgc tcttcgagcc agcgatcgca
    66421 gggacgtgcc tggattgttt catgctttcg ttggttagcg acatcgtgca gccagcgcag
    66481 accgtggcgg ttggctgttt caacatcgac agtgatcccc atcgggcgca ggcgagtcat
    66541 tagtgggatg taaaaactgt tacgggtgta ctgcaccatc cgttccacct tacctttagt
    66601 ctgtgccctg aaggggcgac acagtcgggg agagaagccc atctccttgc cgaactgcca
    66661 cagcgaagga tggaaccggt gctgaccggt ctgatatgcg tcacgttgca gaaccacagt
    66721 tttcatattg tcatacaaca cttcgcgcgg cacaccacca aagaagcgga acgcattacg
    66781 atggcaggtc tccagcgtgt cataacgcat attgtcagtg aattcgatgt acagcattcg
    66841 gctgtatccg agaacagcaa cgaacacgtg aagcggtgag cgaccattac gcatagtgcc
    66901 ccagtcaacc tgcatctgtc gtccgggttc agtttcgaac cgaacggcag gctcctgctc
    66961 ctgaggaacc gagagagaac gaatgaatgc cctgagaatg gtcattccgc cacgatatcc
    67021 ctggtctctg atctcgcgag cgattaccgt tgccgggatt ttgtaaggat gagcatcggc
    67081 gatgcgttga cgaatataat cccggtattc atccaggagt gaagcaacag caggtcgcgg
    67141 cgtatatttt ggcggctcag attttgcctg caaataacgt ttaacggtat tgcgggagat
    67201 ccccagttct ctggcaatcg cccggctact cattccctgc ttgtgcagga ttttaatttc
    67261 cataactgtc tcaaaagtga ccataagctc tcctgaatca ggagagcaga ttaccccctg
    67321 gatctgattt caggcgttgg gtgtggatca ctattgcacc gttcgtgaca actgggtcat
    67381 gaaagttatc tttatggatt tactgatttg ttcgaagagt ttctgtgcgt gtttttcgtg
    67441 acactctccg gcgatttctg ccagttttcc ataaataaca atgcggtgcc attcggtcac
    67501 ttccttcatt tcaccgctct gtttatcctt ccaggtatca ctggtcgcca gtgacaaatt
    67561 cgccactgca ctaccaccgt taggaaagta cctgacctcc ggatcctgtc ccagatgccc
    67621 aagcaggatg actttgttta cgccacgtga agccatactc ccccctcatt gccagtcata
    67681 acgctgtgtc caggtaccat ttttcagcgc ctgctcagcc tgatcatgtt ttttgaaata
    67741 ctcttcagat tcacgggaca ccggcccctc agaacactga gtgccaatat aatatccacg
    67801 cgtacttttg aggatttcca ggggtaatgt atagccagcc gcagctgcaa gaatgccgtt
    67861 ttgacggttc atatgtgttt ccttaaagtt tgcaaaaacg ataagaaaac agacctccct
    67921 gatggtggtc tgttttcatc atcagggagg ctgagggaaa tacgatcaga aagagttttc
    67981 tgcgtattga cgtttagttg tgccattttg cggtggcagg gactccgctt tttcagcctt
    68041 atagacctgc tcctggccaa ttttaatcca gtcaaccttg atcaggcggg ctttcaaact
    68101 gacgcgctgc tcaccggcat gctctccctt gttcagggtg aagatatcgg tggccaggtt
    68161 gcttaacgca aagccaagca aaaccttacg gtcctcatcc actgctttct ggcagcgaga
    68221 gatcagggtg gttgcatctt taccaacaac cgtaacatca aaacgcgtat aggacggatt
    68281 gtccgttggt ccactcagtg cgttaatcac gcagcaaagg aacgagccat tctgatggtt
    68341 aacctgacgc acattactga ggtaccccag accttttacg gtcagattga agtattcagc
    68401 ttttgcagaa gaagtatttg ttgcagacat gatgtgttct ccatggataa aaaaagatat
    68461 gacggagaac accaccgccc ctgacgggtg tgatagttcc cgtcgggggg ccggaatcag
    68521 ctgtatttcc ggctgtctgt gcagttaaac atacctcgat caccataact gtggtgatat
    68581 ccgttcccag aggttaaacg gatgtaccgc cataaaggca tcctctttca ggctacgagg
    68641 atattgcaat cacccgaagg cgtccttctc agatcaccag gacattggtt ggctgcaagg
    68701 cagcgattta gcatgctcat ttttaaaaca cctgaacaca aagtcaagaa caaaacgtca
    68761 ttaaataatt atctcaccga gatgttcact ctttgaaatg agcataaaaa aggcgctgaa
    68821 tcttcagcgc cgtcatgggg ttaccagccc ttcggtcatc tcacttgtct ccggggatca
    68881 ctcccggcgc ggttttcacg gagttcatac gccttgcaac tcaaccggac gctggccgtt
    68941 gcggatcaga aacaaaacaa cgccgttgtt taatcgctgc tctgtttccc actgatcatg
    69001 ggggtataca tcaaagcgta tgcactttaa caaataaaaa aaaggaagta atcatcatcc
    69061 acgcttttta atttttctgc cgccgcgttt actgtgtgac gttttctgct ctgaaataac
    69121 gcctttacac tccgggtaac gctggcaact ccagaactct ccgttcttac ctttcagctt
    69181 ccgcattctg ccctggcaaa gtgggcattc cggcgtcact ggtgccgtaa tctgcaattg
    69241 ctgccgtcgg gctcccgaga cgaggtgatt cagccactgt ttctgcttct ccataaatga
    69301 cgccagcgac agtttaccct gtgcaatatc atccagggcc tgctcccaaa gtgccgtggt
    69361 tcccggactg gtcagcacct caggtaatcc tgctatcaac tctgccccca gttgtgttgc
    69421 ccggatatgc ttaccctgtt tctcaatata tttgcgggtg aacagtgtct ccagtatttc
    69481 agcacgggtt gcttccgtgc ccagtccggc attctcgcgt aacacttttt tcagagccgg
    69541 atcgctcacc attcccgccg catttttcat cgcagcaatg agcgtgccct ccgtatagtg
    69601 acgcggaggc gtggttttca tctctttcag ttctgcttca acaagacgac attcatcccc
    69661 cttagccaga acaggcagag gcattgtctg ctctgtatcg cccccctcgt cttcatcatg
    69721 cggcgcatct gcaataaaaa gcgcacgcca tcctttcacc acttccaccc gtcctcgcgt
    69781 gccaaacaac tgcccggcaa caacaaaagt ggcttcagtg acgtccgctt cctgcacggg
    69841 taaaaactga gccagataat gctgacggat taaccggtaa accctgagtt cgttatcact
    69901 cagggcacca atattaaacg cctgacgggt ggggataatc gcatgatgcg cagtgatctt
    69961 cttatcattc cagactctgg aaacaatatc aggactgagt tttgccagtt caggggcaat
    70021 gtccggatcg gtgtttgcca cagccgccag aacctccggc acttctttat gcattgatac
    70081 cggcagataa ccacagtcag tacgaggata cgtcgttgcc ttgtgttttt cgtacaacga
    70141 ctgggctata tcaagaacgg cctgcgcacc taaaccaaat tttttcgagc agacctcctg
    70201 cagtgtaccg agtgaaaaac aaagcggagg cggcgtcttc tctcttttgc tgctgacctc
    70261 tctgactaca gcaacaccgg cctgacgaca ctgcgactgg acgcttgtgg cagcctgcac
    70321 attcacgcac cgcttttcca catcacagta ctgctctgcc gcaacccagg ctgcgcgaaa
    70381 acgcacgttg tctttctcaa gccagaggtt cagttgccag taaggtaccg ggataaaatt
    70441 tttaatttcc gcatcccgtc tgaccaccat cgcaagcgtg ggagtctgca ccctgccaat
    70501 cgagagaaca ccagacacgc cgcactccct ggctttcatc gtgtacaaac gcgtcaggtt
    70561 gatccccgtc agccagtctg cccggctgcg ccccttaccg gcctcatata aacgcacagt
    70621 ttcctctcct ggaagtattc tgcccagcgc ttccctgata ctgctctcat ccagtgcgga
    70681 taaccagagg cgtcgaacta ctcctgtata accgcaataa tcaagcagtt ctctggcaat
    70741 aatttcgcct tcccgatcag catcggtggc aatcactact tcatctgcct taccgagaag
    70801 acgcctgata acattaaact gcctggcgac cttatccttc accaccatct gccactgttc
    70861 aggaataacc ggcagaacct caatgctcca gggactgcca tactgctcac cgtacgcctc
    70921 cggtggagcc tgctccagca aatgaccaaa agcccatgtc acaacaaagt cgttaccttc
    70981 aatcaggcct tcaccgcgtc tggcagcccc aagcactctg gcaatgtcac tggcctgtga
    71041 aggtttctca cacaaaaaaa gacgcataat tccccctggc aactcactgc tatgataagt
    71101 tacgtgactt acggttcaga gggggagaga atgaagatct agctttacca gaaagaatat
    71161 ctggctcagg cataccgtaa cgagcaatag ccttctcacc tttactggtt ttattttcaa
    71221 tatcatcccg cgtgacacct acagaacgat agatttgtag aataccgtaa atcttgcgga
    71281 taaggtacgc accaaacgac aacagttcat cacgctggtt tcgggaaatt aaccccagat
    71341 gagccgcctg aaacgttttt aatgcaagct gatcatatcc gacgagaagc cagacacaac
    71401 ggtaaccaag cggcgaacga ctgaataccc ctatattgac tggtgaacgc gaaagcacat
    71461 ccttgatagt aatcccggaa ggtatgtttc tgagaatatc gtcaagctgg gctacttcgg
    71521 cattaatttt ttcagtcgca tcaataatcg cattctccag tttccacatc gtctcatcag
    71581 cataaggatt atcagcaaga gaatcccggt aaagaccacc agtcatttta atggcttctg
    71641 gcatactcat aattcgtggg actttacgcc cctcattatt tttagctttt gagccacgtc
    71701 gaccttccca taacataatg gcatagcggg aatgtagctc tatattcaga gttgatgtaa
    71761 aagctcccac acgatgagag gctggctcct tcactatttc ttctggcatg ttgtatctcc
    71821 actattgaaa atgacatcag acagaaatag tcctctcacc gacaaagatc tgacaatcga
    71881 aaataaaaaa agagatgact gaaattacgc acagtagcat tggcaaaagc gctcatttct
    71941 tagtcactgt tggtactgcc aacaccgctc gctttttaat cactgttgtc actggcaaca
    72001 tcgctcattt tttaatcagc gttgccactg gcaacaccgt tcacttttta atcactgttg
    72061 ccactggcaa caccgttcac tttttagtca ccgttggcac tgccaacact gctcgttttt
    72121 taaccactgt tgccactggc aacgccgttc actttttaat cactattgcc actggcagca
    72181 tcgctcattt tttaatcagc gttaccactg gcaacaccgt tcacttttta gccactgatg
    72241 gcactaccaa cagtgttcgc cacaacagga aacatcccgg ccagcactta accacgcata
    72301 gccagacggg cagcattagc acgctgtatg ctggcacgga attctgcaac aatatttctc
    72361 gctttttctg gcgaagccac ttccctgcga cgacgttcac gttcatcaca tccatgtccg
    72421 gactgagatg atggacgggc aggctgagac tggatcgttc cgcttctgct catatccggc
    72481 gagttaaagt tcccttcacg cgcacgtttc atcacagcca gcatccagcc aacgggattc
    72541 tgaagcgtat ttttgctgag catctgtgac agactgtcca gcacaccttc cgccagcgtt
    72601 tccggcaacg cctgcagttg cttcgtcagc atgccggtgt cttccacgct gagttgtgat
    72661 ttcagtgcat ccggcaatac gtacgtattt tttttcatac tgtgtgtaat attacgtacg
    72721 tagtggttcg gtttccgtac tgagtgataa cccactgatt ttcctggttg ttcggaatcc
    72781 gtactgcgtt gcgttacctc tgttttttct ccgggttcgg ttaccgcagt acagagttcg
    72841 gttacctgag cactgagttc ggttaccgac gcacatacag ggggctgtgc ggattccgaa
    72901 ccgctcttcg ctgcacgacc attcaccgcc ggatttaccc gctgacgcgc tgccatctga
    72961 gacggtgtct gcgctgcgcc catccgtgat tcaaacagcg tgatatggct gtggtaatgc
    73021 cgcataccag gttcattttt gatatcactg agaacctctc tggctgtata ccggatggtc
    73081 ttgttcctgt tcttgcatgc agaatccagc accatatcca agtagcgagg gtcaaacttt
    73141 tctgcatcac aacagccaag aggttcatca tgcagggcgt agatatttcc acggatacgg
    73201 cctttttcat cacgaacccg tttacacaga ctcagccagc cggtcagccg aagcatggtc
    73261 agtacccggc ttacggtttc acgggatgcc ttcccgctac cgggtgaggc cagttgcaac
    73321 tgaagttcat cgtaggtggg gaatactgcg ccctcattac tcagcgcatg cagacgaatc
    73381 atcatccatg ccgttttatc aagaggagaa aggcgcgtgt ccagcagcag cctacggggc
    73441 accgcatcat gaacattacc ggtaaacagc agcccactgc gtatccttcc ctcctcacga
    73501 ctggctttct ctgccatgct ggccttcatt tttctgagcg tatgcgcaat aaggctttct
    73561 gctggtaacg ccatgattca attctccttc aatcccggaa aacaacaccg gggttctgtt
    73621 actgaaatgc ttataactgc acccggcaaa gatgcaggct aaacacttca tcacccgtaa
    73681 accgttaata ccgacggtat tgcggttcct ctgaaaaaat attgccttaa taaccagcac
    73741 gctgacgcac ttcgtttgtt ggctgcttca ccgcaacata aaaaatttat gtcacggttc
    73801 agcagcttca gaactgacat acccccggca cctcaggtta tccacggcga ttcctttttg
    73861 atgcatcatc cacatgccat gcactggcaa gtgcctcagc aacctgataa aaggaatggc
    73921 gtacccgggt ggtgcatctt cccccgtcag taaggtattc aacagcggtg agttcccctc
    73981 cactttcatg gtccgggtaa aactgtgtca cctcattact gtcgataatc acaggacccg
    74041 aaattgtctg cattttcagt ttcatttcac ttgttcccct ttgatacgaa tacccgcggc
    74101 agtacagacc tgttccagtt cagccaccct ccgctcactc gcatccagag catcaagcac
    74161 aacttttatt gccacggcat gcgccatcgg agtgattgca ggaacaggtc cagataacaa
    74221 aacacgcaac tgcatcctgg ccttctccag attcaacatt ccactgattt ttctcatgaa
    74281 tgattctcct gttcctgaag ggctgatatc tgtcggcacc aatgaacagc ctgacatgct
    74341 tcctgtaata cccagtcaac agcgtctttc catgctccgg tttcgactgg cggattttca
    74401 cgcttaacct gttcatagaa gcgcactgct ttaatcaatc cttctggtcc ctgaagcgtg
    74461 gcggcacgac aagcattcca gcctgtcgcg tatgcagtcg ctttactgct gccttccact
    74521 ggtgcatcct gccaatacat ttcttccggc accactggcg atggctgttt agcttctaaa
    74581 tcagcaattc tgtcaaccac ggcatcgacg gcatctgaaa aactgaaaca gttactccac
    74641 tcaggcctgt tcctggttac tgcaaagtac atatcagcta aagcagactc agcatggtca
    74701 cgctcattaa tgagttgctc ttcacttttc tccagttctg caatgcgctt acttccatcc
    74761 gcgattactc cctcgtaata ctcacgctgt tcggcgttcc gcttttcttc tgcatccaaa
    74821 tcctcgccta acttctgcgc catctggaac cagttagctc gctgttcttc tttggtttcc
    74881 agctcatcca gcagcgccag cacaacctga ggtgtgactt tcatacgaaa tgccagcaat
    74941 ttttgtggtg tggctgctat ttttattgct tctgccgcct cacgcagtgc ctgatagtca
    75001 atcttgttca ctggttgcct cctttgcgaa gctctgcggc aaagtcaact aaccactcgg
    75061 tcatttcaac cttccctacc aggtctgaac caggaaacat acagcaatca ctctgcgccg
    75121 ctttgaaatc cttatactca tattcctgag ccaccagatt ttttgcagcg tctatagcag
    75181 catccacccc ctgcgcccgt acttcagcca ggaaagcgtc ggtggctgtg attttgattt
    75241 cgttaagcgc atcactgaat ccaccacgct ccatacctga ctctgcttcg taatcggcat
    75301 cgaatgcagc gtctttgcag aacttcttca gctttgcatt ctccgccgcc agcgccgaaa
    75361 acgtctcgtg tgccaactta acagccgaat cagcctgctt aattgactca gtcgctttct
    75421 ggtggtcttc ggtcatcgcc gataaattag cctccagttc agctacgtgt ttgctttggg
    75481 cttcccgttc atccagcagc gcctgcacaa tcgatggtgt taccagctca tggaaaagat
    75541 ccgtgtcaaa tccccagtcg tcatgcattg cctgctctgc cgcctcacgc agtgcctggt
    75601 agttaatctt gctcactggt tgcctcctga ctttcagcct tcagcaccat gcgggagcca
    75661 tcgtccattt cccacataat ttcaccacct tctgccatga ccagatgcca gacaagctga
    75721 gccgcctcat tggttacatc gcgaccggga tcattaccga cacgaagact ggttccgtcg
    75781 tcaaaattac gcatttttgc cagcacgata gtttttgaaa acggagaaaa acccagctgg
    75841 agtcttgctg cattactcat ctttccacct cacttcagtc tcatgttgtt gtatcgttca
    75901 tgactcaaca gggcccaggt cagcccttta ttccggctca gtaaccgcca gtcaggacca
    75961 acatcaatct tgaaataacc aaatcccctt tccttcagtt catgataatt ccgctctcca
    76021 cgacggaagc gattgaccag ttcaaccgcc ttacgctgac tggcgggagg gacgcccgga
    76081 cttgtcagca ctccgggaac cagttctgtc atcttcatga cgcactcctt acctgatccg
    76141 gatttccggt tgtatgccac cctctgacgg catgccagat ggccgtcagt ggaatgttca
    76201 tctgttcagc acaaagcatc atgacatcca gcccatccac actctccaca tcattgatcc
    76261 cggctttctg ccacaaccgc cagagttcag aattctcatc gtcactcagg gtgatccccc
    76321 ttccgggacg aacatcaata ccggagatac gacgccgcgc agccacatcc acgctggaaa
    76381 gaccaaaata aaacgccatg agttcgatag acccacccag cgccagagcg cgatcgattc
    76441 gctgcagacg tttctgttca gtccgcgcct gctgcaacat gcgcacaaga ttgttgtggt
    76501 taatatccag ccgcagcacc gacacttctg aatttgacag atagtgaatt tcttcaatgc
    76561 tcagcccctg cagcatctgc atttcttccc gggaaagccc cagcgcttca catcgccgca
    76621 gatagccact cttgagatcc atcaccagtt gcatcaacag cccgttggtg gcctgtgata
    76681 agttgttact catacctcac ctccgcccga tatcaggctt tcaggtctca gattccggga
    76741 accaacacca tgatgcagtg ttgccttttt accctcgctg tatccctgcc agcgtgcacg
    76801 atcaccacca ttacagtcct taacattccg gaaggcagcc attccctcaa attgctgtct
    76861 cttcagccac gtcttcatta cacgcgtctc atcttccgtg agcgggaatg catccaccac
    76921 atcacgcacc ccataaaccc agccgtcacg aaacatggct gctcttgccc ttcgggttga
    76981 caattttaat gtccggctct gggttgaaag atacgccttt gttgcctttt gcatctgccg
    77041 gcagagaaca tcaaaggcat acgccgccac aaccgggcgc tccccaaagc cataaaatat
    77101 gacaacccgc cgccagtacc ttccggttgt gatacgccag tccaggtatg tatggcatcc
    77161 gaatgcctct gcaacaacat gcataaggcg ccccatccat accggaactt tttccgcttc
    77221 tgacggggcc ccctttgatg acgaggtctt tatcaccgaa atatcagtat ccagttcagt
    77281 gataccgtgc ttgcgcatca gcgcctgagc acgggaaagt gcctggcctg cctcatgggg
    77341 gttactgtta ttccggctca gcgccagcag ttttcttatc cgtttaatca gttgatcctg
    77401 acgtgcggca tcagcattca tcgcgccctt cctcactctc gtcttccacc atacgctgca
    77461 gcccccgcag acgacgcaac acacccagca ggcgaagcaa ctttcctgca tgttcatcat
    77521 caagcaacgg caggtcttct tcagtactgc cgcctatcag cagtgcatca agggaaaccg
    77581 gattgacccg cagaacctcc tcaccggtca gtctgacaag aaatgccatg accggtgagc
    77641 aatttgcctc tgccgcacca aatcctgcag acagctcact ttcccggtcc atcgctatct
    77701 catcgacaca gcctgtatgt gacgccagct cccatgcgag gtgaaacgcc tcattctgca
    77761 gagattcgat atcatcctgt tcagcaccag tgaatgcaga tgcctggcga aattctcccc
    77821 cctcctgcat ggcgttatct tccggcatta tcggtatatc agttgacgca ccggtcgcat
    77881 cctctccgca atcaccgctg tatgagtctt cgccaccata catatccggt tgaacttcct
    77941 ttctgcgtcg ttcgcgttta tctgcgaccg ggcggtcctc tttctcagcc cctgattgcg
    78001 cagtatccat gacgctctca ctgtctgcgg gagtggcggc aacgacctga gcagcttccg
    78061 tcgccccgcc tgacgccacc tgcgcccccg gttccggggg gctgtccgcc ggcatgagta
    78121 ccggttcggg ttcaccaaaa tggtgacgtc gattacgctc ccggggatcc agctccagca
    78181 accagcgatc gtaatccagt accggatgtg gcagagcctt cagcaggtca ccgatcagct
    78241 catccctgaa catttccatg gaccagagtt ccggcgagtt gaatttgccg caacattcac
    78301 caaacacgcg atcaaaatcc acatcgtttt ccgccgcgac tgcaaactgc ccccagatgc
    78361 gttccgcatc ctgacggaga gataacaaag aattgacctg cggtctcccc attcctgatt
    78421 ccagtagttc tgggatccac ggatacagat atttcagtgc gttctccatc cggctgatac
    78481 tggatgcgtc cacaggcaat ccctgctcag tcaaaagaga tgacagttca cgcatcgaca
    78541 cacttttgct taattgctct tcataaatca tccgtgcttt atggataccc tgagcctttt
    78601 caataaacgt cagttcgccc ctgacttcat tctcagccag atgaccaatg acacactgaa
    78661 gccgccccgg ccacggtttg aaaagcacat gaatacggta aaaacgctgc tcgccggtct
    78721 cctcccacag ttctctcagg atctgataac gagtgttacc accatcgctg aagatgtaga
    78781 tatccggctc actctccggt atccgggtga cctttggcac cgtattgcgt attccgctct
    78841 attcgatcac ggattggcat cgaagtccga tcagcgattc gcatccattc gatcaaccgg
    78901 gaacttaact ttttctaccg nttgcgtatt ccgctctatt cgatcacgga ttggcatcga
    78961 agtccgatca gcgattcgca tccattcgat caaccgggaa cttaactttt tctaccgctt
    79021 tttaacgcgt tttttcgctg ctttccacta ccgggggatt tttcctcagt gactctccct
    79081 gaaggaccac ccggtgtgag ttatgtacca gtctgtccag gatggcatct gctgttgttg
    79141 ggttctccat cagaccatgc catttatcta ccgggaactg gcttaccact atcgtgctgc
    79201 tttgtccgta acgatcctct atgagctcca gaaggtcatt acactgggcg ttacttaact
    79261 gttccagccc cagatcgtcc aggattagaa cctgtatttt ttgcaactgt ttcagatatt
    79321 tcagccagct gccatcaaca cgtccctgag ccagttgttc cagtaatcgc ccggttctac
    79381 agtaccggac gctgtgtttc tgtcgacatg cctgttcgcc cagcgcattg gctatccagc
    79441 tcttgccaca tcctgtcgga ccggttatca gcaggttttt cctgtgggtt atgtagtggc
    79501 cgttcagcag ttctctcatc tgttcagccc gcagacctct tgaggccgga tagcgcagcc
    79561 cttccggtgt tgcctggtat ttcaggccgg cattttttct caaccgtgcc acacggctgt
    79621 tttccctgct cagaagctcg tcatcaacca gcagcgtcag cctttcctcg aacgacagtt
    79681 cgtcgtaggt ctgaggcgtt tcccgctgcc gtatcaggct cccggccatc gccgggagtt
    79741 tcagttgggt cagtttgttt aacaggttat cactcatact gttgttcctt ctgtcagtgg
    79801 tagtagcccg gaccacgcag gttttcatgc tctgaagcat atgccggatg ttgttcgccc
    79861 tggcgggata atggaagctc caggttctcc cgatggtgac gcagcagatt gtcgataaag
    79921 cgtctgtcag gggcgttata gtgcagggca acgtaacagg ccttttccag ccgttccggg
    79981 ccgtattttt tctgaagtgc cagcagcccc agaactgcac gataagccag ttccggatgg
    80041 ggttttgcct tcagcatgga ttcaaccacc cggcctgtgg acgggcccgt acgtttcccc
    80101 tgctcgatca ggcgttccgg tgtccatgtc ccgtgctgcc ggtggcgctc tggcatgtga
    80161 agcggattgg ttgtgtgttt atattcatgt gtgctgcgcg gatgttgcgc cacacactgc
    80221 cccttgtgcc agagctgtac caccgactgc cccgccttca gtgacagacg ctgaccgacc
    80281 agttcgtgtg gaacggagta ccagtgacgg gcatattcaa cgtggtagtc agggccaacc
    80341 ttcacagctt tgtattccgt gtattcataa ggtgccagag gcagcggaga gagtgctggc
    80401 gcatccagta tgcggaagcg ttctgcacgg gtttgattgc cgtacccctt cattggccgg
    80461 ttattcatgt ctgtcagtaa ctccctaagg cgcgcattca gcgccctgag cgtgtggaag
    80521 gtttcattac ggatgcgggc aagaagccat cgttcgacga tgaggacgcc gttttctgct
    80581 tttggtttat ctttaggttt gcgtggtcgg gccgggatga taaccgtgcc atagtgctca
    80641 gccagtgcct gataactgtc gttgatgaca ggctcatatc gatcggcctt tttcactgcg
    80701 cttctgaggt tatcggggat gagcagcttc ggtacgccgc ccaggaaggt caggcaacgg
    80761 ctgtgggcat ttaaccatga catcatgtcc tgaccttcgc acgcttcaac gtaggtatag
    80821 ttggacgccc ccattacggc cacgaagatt gccacgcggc gtatctcacc ggtgtccgga
    80881 ttaataacag gaaccgtagg accacagaag tcgataaaaa gcttttcgcc ggcacgatgc
    80941 tcctggcgca tggagagacg tcgcgttttt ttccactccc ggtagcaacg gcagaagtgc
    81001 gagtatccca tcgctttgtc acccgcctgt gccttgtatt ccatccacaa cagttgccgc
    81061 gtcacacctg gttttctcat ttccgtatcg aagtacaaca tgtcaggcat tacaagctct
    81121 gatgcaaagg tgtctttggg cggaaaaatg agtttctcca gcgtgtcatg ggatatatca
    81181 gcaggtaatg gccatgacag agacgaggct ttgaagcggg caagaacctc aaaaacggtt
    81241 gaggcgctga tgtgtaacgt cagtccgata caacggttag tcagcttctt gtcgaacttg
    81301 agctgaagga tcttaaaaca ggttgccata gtgctcctgg attttctctt tctggacatt
    81361 gacgtctcca ctggtttaaa cacggcaatg gagactgtgg tgaaaagagt taattcccgg
    81421 agtgactggc aggatgccaa tcaatgatcg gaagcatgcc aaatcgtgat cgattgtgat
    81481 gccaaactgt gatcggagat ggatgccaaa tcatgatcga ttcgaatgcc aaactgcgat
    81541 cgattcagat gccattttgc accgtatcca gtccgcggga gaaaattgaa cttttaatat
    81601 cgtcgtaccg gggattgcgc gtggttctcg ggttatcagg attagggcgc aactgatcca
    81661 gcgtcagaac catgggcgtt tcccccaggg caaccacgtt accggtctta ctggcctggc
    81721 gccccggttg catgatggcg gcccccaggt caagggaatg atttcgctta attgacatac
    81781 gcattgcctc cggaacggtc aaaattccag ccacgttcaa acggtgaaaa cagggtgtaa
    81841 cgaccatcga agctcacccg tatcgtaccg gtcggtccct gtcgctgttt gctcacaatg
    81901 atttccgcca cgcccttatc cagagtgccg gggttgtaaa cctcgtcacg gtaaataaac
    81961 ataatgaggt cagcatcctg ctccagcgcc ccggaatcac gcaggtcacc gttgtttggt
    82021 cgtttatctg cccgctgttc cacctgtcgg ttaagctgcg acagtgcgag cacagggcat
    82081 ccaagttctt tccccagcga cttgagggct cgggatattt ccgcaatctc ctgagtgcgg
    82141 ttttcctggt ccggtgaacg aatcaactgg agataatcga ccattatcag ggaaggtctg
    82201 ccatacagac gcacataacg acgggcactg gcgcgcagtg atgacggagt ctgagatgac
    82261 gtgtcatcaa tgatcaggcg gttaccttca ccggcaaatg tcccctcctg catgaactca
    82321 cccattgttg ccgtaaatct cgcccactcc tcatcgtcca tcatgctgct gcgaagacga
    82381 gtcagctcca cccgggacag catcgacagg gtacgcagaa tcagctgctc cctggacatt
    82441 tctatgctga acaggaatac cgtttcatcg gtccgctcac gcagggcatt aagacacaga
    82501 gtgagtccaa gggccgtttt ccccatcgac ggacgtgctg ccagaaggat aagatccccg
    82561 ggctgcaggc cacaggtcat ctcatccagt tcatcaaacc ccgttggggt gcccgtcatc
    82621 ccgcccgccc tcagtccttc ttccagctga cgcagggcca gctccattgc ggaggaaagg
    82681 ctcacttcac tgcgctcatg cagcatgcct gtctgggaaa gagaaaaaag tcgccgttcc
    82741 gcggattcaa gaactgcgcg cggagtggca tccggcgatg caacatcagc aaccagagaa
    82801 ttaccggttt cctgaagctg ccgcagcata ctcttttccg ccacaatacg gacataagcc
    82861 atgatattgg ctgctgaagg tgtattctta ctgagctcag ccaggtaagc gaagccgccc
    82921 agtgcctcaa tattgtgcgt tttctcaata tgctcactca gcgtgatgag gtcgaacggc
    82981 tgaccgctga ctgccagctc tgacatagag cggaatatca cccggtgcac agccagagaa
    83041 aaatcctccc ccctgagcat cagcaccact tcatcccagc gatcattatc aagcatcagg
    83101 ccgccaagca cagcctgttc agcatcaacg gagcgcggaa tatagcgttc agccatggtg
    83161 tatcctccct ctctgactgc cggaaacccg gctatgtgaa aaaaggaaaa agggtgccgg
    83221 acgaacagtt gcagggcata aaatgcccat aactgcctgt acgttttcag accggtaagt
    83281 ttaccgaccc cggtcagaag gtacggacag cattcgttca ttcataacaa tctgatttaa
    83341 aggaaaaact ttatgaatac agaaaaacaa ctgccgtccg gcattggatc tgaagtgaaa
    83401 tacaccctgc agttctggct gctgagtaac ggaaaggtca tgacggaaaa agacgggctc
    83461 tgtaacccct tccccccgaa ctgtattgaa tcggctcatc ctttcactcc gtttcagcag
    83521 aatcagtgga ttgaactgaa cactgtcggg tcgaatggac cggtgaaagc gacatttctt
    83581 gtgcacagcg tacttcataa gctgaaacgt cagggtggct ccctgaatga tggctgtcgg
    83641 cctgaatacg gccggagcat tgctcactgg cacactgacg tttcgcactc gtaaagacac
    83701 gttcagcccg acgggtcata ttttccagcc acccgtcggg gaaaatgtca gcaccatcac
    83761 ggggaaacaa aatcgctttc cattcagggt atgagcgcgg aatacctccg gaaacattcc
    83821 gactcagaca gagactcaca gtacaggcag cacggaatgc atatgttgca atgctctcat
    83881 catatgttgc gatgttctca ttattgcctt tctgcagttc cacccgctct tcagcatcaa
    83941 atgccagtgc agcaaggctt gcccagcaca tacagttcac tgaactcccc ggaacgcgct
    84001 gcagctcccg gcgcaccatg ttgacctccg cactgacaaa agcactttca tcgccttcaa
    84061 gggcagccag atgcagcgga agccagacct gactaaacca ttcgcacatc cgttcccggt
    84121 tactgacggc catcactatc tccgggtggg aaccgtcctg aaaaacacgt ccagcgcgtg
    84181 gagaactgta tgaaacataa ccaccgtgca ccgcaatgac cggacgacat gacgccggaa
    84241 cccccacacg acacccactg gcaatccggg tcatcagcag gttcagttca gccagcaatt
    84301 cagggcgggt taacaccgcc ggaaccggag aatatttcac tgaggaagac atactttcac
    84361 ctccatatct ctctgcccgc caggtgcgtc acttccccgc agataaccgg aaacctggct
    84421 gtgtaaaaaa ggaaaaaggg cgccggacga acagttgcag ggcataaaat gcccataact
    84481 gcctgtacat tttccgaccg gtgagtttgg cgaccccggt cagaaggtac ggacagcatt
    84541 cgcatactca taacagattg ttttaaagga gaatttttat gaatacagaa aaacaactgc
    84601 cgtccggcat tgataacaac catgatgagg atggcaacat ggcaaaatat tatgaaaacc
    84661 gggaagccgg aggcatgagc accgacgatg tggaacgttg taaaaccttc tttgaccagg
    84721 gaactgaaat ctttcccggg gctgaccaga agctcgctta ccgactttgc tggcccgggc
    84781 actggctgat taacagccgt cgctggtttt ttctggacga taacagtatc agcattcaac
    84841 aagccgttaa gtttgctctt attcatcagc atcactggct cccggcaacg gttgagcaga
    84901 tgacacccgc agagatgtcc cttgctctga cagattactg ggctgactac tggacacagc
    84961 cgactgagcc ggagaaggcg ctggttcaca tgactgactg gcagtaccag aaactttgtt
    85021 caaatcgaaa aaaggtaaat ggtgaccaat gaagcgttca atttgagcgc ttctgcgaca
    85081 aattgcgtcg gactgagaat ccagtctggt tatctgagat tccagttcct tacactgttt
    85141 acgaagattc gacagattca gccctgactc atcaagcagg gctttaaatc cttcgttaag
    85201 cagcgctgta aatactttgc aacgctccct gacatcctct tccgatgctt tattctcaaa
    85261 gacttcccgg gcaataaaat ccagtaacgc attacaggct gactcaacgg gtgaagacgt
    85321 attacggttt gtggtattgc tgctgttatt catggggtta atccttctca tcatattgat
    85381 taaatggata aaattaatga cactgatgaa ataacgactt ccggtattga taacctccat
    85441 aagccacagc aacagagctg actggttctc gcttaacctg aatcactgac gaattcctcc
    85501 gttttccagc agcccgtcaa acgccggttt ccactcagga aagagttcac aggccaggct
    85561 gtgcatcgtg acaagcgcag aatcactgcg acgtgtggat tctttttcga gacgatgaac
    85621 gggttgacca gccgcatgtc cctgcttgta aatattcagg tcgtaaatct gtgtggaaag
    85681 aagggaaacg gcaccttcag gtaactgtct gctgtaacga ccggtctgaa taattccggc
    85741 cagctcatcc agcgtcttcc tggccagcgc ggtatagtcc atacagttaa ccagcgtgcg
    85801 tactttaggc aggggtatcc caagttcacg gtagggcagc aggttctcca tgacgttgac
    85861 agtaccgcga ataaattcac gaacatcggg aagaaccgga ttgaccatcc cgacaaccga
    85921 ctcagtcgcc gacagcacta tcatctccag catgacggag cgcgccccct gagaatcaac
    85981 gacaatgaca tcgtagttat tcaggaaaag tggatgttgc agaacattcc ggaggcgaag
    86041 acgcccgtcc ggggcgtgaa gcatcgcggt ttttaactgt tcatgaggat cattggagac
    86101 aatcagatca aggccatcga tagccgtgcg ggaaatgata ttatcgggat gagtgaggtc
    86161 agccgtacgc ataaggagtt caaaaaggcc ggctggcgct tcatatgtca gcggaaagat
    86221 attactggct gtgggttgag catgatctcc gtcaatcagc agggtacgta tacctgcatc
    86281 ggccagaaaa ccagcaagat ttgcggattg tgttgattta ccttcaccac cttttgttga
    86341 aacaacggga agtattttca tatctgcgtc ctcatcgact gttttttgcg atcggatgca
    86401 catgaaagac ttcaacgaca acttgacata cccgtaacta tctgaatttt atgacaaggg
    86461 gattgaaaat ccccgtgtcc ttggttcgat tccgagtccg ggcaccac
//
