# Supplementary material for: Cumulative acquisition of pathogenicity islands has shaped virulence potential and contributed to the emergence of LEE-negative Shiga toxin-producing Escherichia coli strains
Source: Emerg Microbes Infect. 2019 Mar 29;8(1):486–502. doi: 10.1080/22221751.2019.1595985 (PMC6455142; doi:10.1080/22221751.2019.1595985)
Supplement: Supplemental Material [file TEMI_A_1595985_SM0281.zip › Supplementary Material/Additional Supplementary files/File S4.xlsx]

## Sheet: Kruskal-Wallis test
Table Analyzed	Data 1
Kruskal-Wallis test
P value	< 0,0001
Exact or approximate P value?	Approximate
P value summary	****
Do the medians vary signif. (P < 0.05)	Yes
Number of groups	9
Kruskal-Wallis statistic	275.6
Data summary
Number of treatments (columns)	9
Number of values (total)	1316
Number of families	1
Number of comparisons per family	36
Alpha	0.05
Dunn's multiple comparisons test	Mean rank diff,	Significant?	Summary	Adjusted P Value
Non-Pathogenic vs. tEPEC	-278.5	No	ns	0.3801
Non-Pathogenic vs. aEPEC	-228.8	No	ns	> 0,9999
Non-Pathogenic vs. ETEC	-221.8	No	ns	> 0,9999
Non-Pathogenic vs. EIEC	-149.8	No	ns	> 0,9999
Non-Pathogenic vs. LEE-positive STEC	-722.1	Yes	****	< 0,0001
Non-Pathogenic vs. LEE-negative STEC	-372.6	Yes	*	0.0115
Non-Pathogenic vs. ExPEC-Blood	-492.7	Yes	***	0.0002
Non-Pathogenic vs. UPEC	-219	No	ns	> 0,9999
tEPEC vs. aEPEC	49.71	No	ns	> 0,9999
tEPEC vs. ETEC	56.73	No	ns	> 0,9999
tEPEC vs. EIEC	128.7	No	ns	> 0,9999
tEPEC vs. LEE-positive STEC	-443.6	Yes	****	< 0,0001
tEPEC vs. LEE-negative STEC	-94.15	No	ns	> 0,9999
tEPEC vs. ExPEC-Blood	-214.2	Yes	**	0.0041
tEPEC vs. UPEC	59.5	No	ns	> 0,9999
aEPEC vs. ETEC	7.018	No	ns	> 0,9999
aEPEC vs. EIEC	79.01	No	ns	> 0,9999
aEPEC vs. LEE-positive STEC	-493.3	Yes	****	< 0,0001
aEPEC vs. LEE-negative STEC	-143.9	Yes	**	0.0017
aEPEC vs. ExPEC-Blood	-263.9	Yes	****	< 0,0001
aEPEC vs. UPEC	9.789	No	ns	> 0,9999
ETEC vs. EIEC	71.99	No	ns	> 0,9999
ETEC vs. LEE-positive STEC	-500.3	Yes	****	< 0,0001
ETEC vs. LEE-negative STEC	-150.9	Yes	**	0.0011
ETEC vs. ExPEC-Blood	-270.9	Yes	****	< 0,0001
ETEC vs. UPEC	2.771	No	ns	> 0,9999
EIEC vs. LEE-positive STEC	-572.3	Yes	****	< 0,0001
EIEC vs. LEE-negative STEC	-222.9	No	ns	0.3845
EIEC vs. ExPEC-Blood	-342.9	Yes	**	0.009
EIEC vs. UPEC	-69.22	No	ns	> 0,9999
LEE-positive STEC vs. LEE-negative STEC	349.5	Yes	****	< 0,0001
LEE-positive STEC vs. ExPEC-Blood	229.4	Yes	****	< 0,0001
LEE-positive STEC vs. UPEC	503.1	Yes	****	< 0,0001
LEE-negative STEC vs. ExPEC-Blood	-120	No	ns	0.2273
LEE-negative STEC vs. UPEC	153.6	Yes	***	0.0001
ExPEC-Blood vs. UPEC	273.7	Yes	****	< 0,0001
Test details	Mean rank 1	Mean rank 2	Mean rank diff,	n1	n2
Non-Pathogenic vs. tEPEC	302.8	581.3	-278.5	14	94
Non-Pathogenic vs. aEPEC	302.8	531.6	-228.8	14	169
Non-Pathogenic vs. ETEC	302.8	524.5	-221.8	14	158
Non-Pathogenic vs. EIEC	302.8	452.6	-149.8	14	20
Non-Pathogenic vs. LEE-positive STEC	302.8	1025	-722.1	14	188
Non-Pathogenic vs. LEE-negative STEC	302.8	675.4	-372.6	14	367
Non-Pathogenic vs. ExPEC-Blood	302.8	795.4	-492.7	14	94
Non-Pathogenic vs. UPEC	302.8	521.8	-219	14	212
tEPEC vs. aEPEC	581.3	531.6	49.71	94	169
tEPEC vs. ETEC	581.3	524.5	56.73	94	158
tEPEC vs. EIEC	581.3	452.6	128.7	94	20
tEPEC vs. LEE-positive STEC	581.3	1025	-443.6	94	188
tEPEC vs. LEE-negative STEC	581.3	675.4	-94.15	94	367
tEPEC vs. ExPEC-Blood	581.3	795.4	-214.2	94	94
tEPEC vs. UPEC	581.3	521.8	59.5	94	212
aEPEC vs. ETEC	531.6	524.5	7.018	169	158
aEPEC vs. EIEC	531.6	452.6	79.01	169	20
aEPEC vs. LEE-positive STEC	531.6	1025	-493.3	169	188
aEPEC vs. LEE-negative STEC	531.6	675.4	-143.9	169	367
aEPEC vs. ExPEC-Blood	531.6	795.4	-263.9	169	94
aEPEC vs. UPEC	531.6	521.8	9.789	169	212
ETEC vs. EIEC	524.5	452.6	71.99	158	20
ETEC vs. LEE-positive STEC	524.5	1025	-500.3	158	188
ETEC vs. LEE-negative STEC	524.5	675.4	-150.9	158	367
ETEC vs. ExPEC-Blood	524.5	795.4	-270.9	158	94
ETEC vs. UPEC	524.5	521.8	2.771	158	212
EIEC vs. LEE-positive STEC	452.6	1025	-572.3	20	188
EIEC vs. LEE-negative STEC	452.6	675.4	-222.9	20	367
EIEC vs. ExPEC-Blood	452.6	795.4	-342.9	20	94
EIEC vs. UPEC	452.6	521.8	-69.22	20	212
LEE-positive STEC vs. LEE-negative STEC	1025	675.4	349.5	188	367
LEE-positive STEC vs. ExPEC-Blood	1025	795.4	229.4	188	94
LEE-positive STEC vs. UPEC	1025	521.8	503.1	188	212
LEE-negative STEC vs. ExPEC-Blood	675.4	795.4	-120	367	94
LEE-negative STEC vs. UPEC	675.4	521.8	153.6	367	212
ExPEC-Blood vs. UPEC	795.4	521.8	273.7	94	212

## Sheet: Descriptive Statistics
	Non-Pathogenic	tEPEC	aEPEC	ETEC	EIEC	LEE-positive STEC	LEE-negative STEC	ExPEC-Blood	UPEC
Number of values	14	94	169	158	20	188	367	94	212
Minimum	4559000	4511000	4568000	4616000	4803000	4528000	4715000	4731000	4550000
25% Percentile	4644000	4996000	4923000	4990000	4999000	5265000	5035000	5073000	4944000
Median	4911000	5109000	5092000	5080000	5074000	5365000	5137000	5274000	5095000
75% Percentile	5126000	5230000	5231000	5182000	5111000	5468000	5317000	5403000	5207000
Maximum	5251000	5521000	5681000	5690000	5396000	5943000	5741000	5642000	5882000
Mean	4898000	5114000	5080000	5087000	5061000	5373000	5180000	5234000	5073000
Std. Deviation	248572	190176	230991	178236	124516	181053	196374	210534	208147
Std. Error of Mean	66434	19615	17769	14180	27843	13205	10251	21715	14296
Lower 95% CI of mean	4755000	5075000	5045000	5059000	5002000	5347000	5160000	5191000	5045000
Upper 95% CI of mean	5042000	5153000	5115000	5115000	5119000	5399000	5200000	5278000	5101000
Lower 95% CI of median	4644000	5078000	5047000	5060000	5012000	5339000	5115000	5198000	5070000
Upper 95% CI of median	5210000	5158000	5121000	5119000	5110000	5388000	5162000	5316000	5127000
D'Agostino & Pearson omnibus normality test
K2	4.582	1.84	2.266	3.485	4.237	16.65	17.39	5.751	3.481
P value	0.1012	0.3985	0.3221	0.1751	0.1202	0.0002	0.0002	0.0564	0.1754
Passed normality test (alpha=0.05)?	Yes	Yes	Yes	Yes	Yes	No	No	Yes	Yes
P value summary	ns	ns	ns	ns	ns	***	***	ns	ns
Shapiro-Wilk normality test
W	0.904	0.99	0.9915	0.9827	0.9502	0.9639	0.969	0.9671	0.9785
P value	0.1288	0.7014	0.4192	0.0455	0.3707	< 0,0001	< 0,0001	0.0181	0.0025
Passed normality test (alpha=0.05)?	Yes	Yes	Yes	No	Yes	No	No	No	No
P value summary	ns	ns	ns	*	ns	****	****	*	**
One sample t test
Theoretical mean	0	0	0	0	0	0	0	0	0
Actual mean	4898000	5114000	5080000	5087000	5061000	5373000	5180000	5234000	5073000
Discrepancy	-4898000	-5114000	-5080000	-5087000	-5061000	-5373000	-5180000	-5234000	-5073000
95% CI of discrepancy	4,755e+006 to 5,042e+006	5,075e+006 to 5,153e+006	5,045e+006 to 5,115e+006	5,059e+006 to 5,114e+006	5,002e+006 to 5,119e+006	5,347e+006 to 5,399e+006	5,160e+006 to 5,200e+006	5,191e+006 to 5,278e+006	5,045e+006 to 5,101e+006
t, df	t=73,73 df=13	t=260,7 df=93	t=285,9 df=168	t=358,7 df=157	t=181,8 df=19	t=406,9 df=187	t=505,3 df=366	t=241,1 df=93	t=354,8 df=211
P value (two tailed)	< 0,0001	< 0,0001	< 0,0001	< 0,0001	< 0,0001	< 0,0001	< 0,0001	< 0,0001	< 0,0001
Significant (alpha=0.05)?	Yes	Yes	Yes	Yes	Yes	Yes	Yes	Yes	Yes
Wilcoxon Signed Rank Test
Theoretical median	0	0	0	0	0	0	0	0	0
Actual median	4911000	5109000	5092000	5080000	5074000	5365000	5137000	5274000	5095000
Discrepancy	-4911000	-5109000	-5092000	-5080000	-5074000	-5365000	-5137000	-5274000	-5095000
Sum of signed ranks (W)	105	4465	14365	12561	210	17766	67528	4465	22578
Sum of positive ranks	105	4465	14365	12561	210	17766	67528	4465	22578
Sum of negative ranks	0	0	0	0	0	0	0	0	0
P value (two tailed)	0.0001	< 0,0001	< 0,0001	< 0,0001	< 0,0001	< 0,0001	< 0,0001	< 0,0001	< 0,0001
Exact or estimate?	Exact	Exact	Exact	Exact	Exact	Exact	Approximate	Exact	Approximate
Significant (alpha=0.05)?	Yes	Yes	Yes	Yes	Yes	Yes	Yes	Yes	Yes
Coefficient of variation	5,07%	3,72%	4,55%	3,50%	2,46%	3,37%	3,79%	4,02%	4,10%
Geometric mean	4893000	5111000	5075000	5084000	5059000	5370000	5176000	5230000	5068000
Lower 95% CI of geo. mean	4752000	5071000	5040000	5056000	5002000	5344000	5156000	5187000	5040000
Upper 95% CI of geo. mean	5038000	5150000	5110000	5111000	5118000	5396000	5196000	5274000	5097000
Sum	68580000	480700000	858600000	803700000	101200000	1010000000	1901000000	492000000	1075000000
