# Supplementary material for: Cumulative acquisition of pathogenicity islands has shaped virulence potential and contributed to the emergence of LEE-negative Shiga toxin-producing Escherichia coli strains
Source: Emerg Microbes Infect. 2019 Mar 29;8(1):486–502. doi: 10.1080/22221751.2019.1595985 (PMC6455142; doi:10.1080/22221751.2019.1595985)
Supplement: Supplemental Material [file TEMI_A_1595985_SM0281.zip › Supplementary Material/Additional Supplementary files/File S5.xlsx]

## Sheet: Kruskal-Wallis test
Table Analyzed	Data 1
Kruskal-Wallis test
P value	0.0041
Exact or approximate P value?	Approximate
P value summary	**
Do the medians vary signif. (P < 0.05)	Yes
Number of groups	3
Kruskal-Wallis statistic	11
Data summary
Number of treatments (columns)	3
Number of values (total)	273
Number of families	1
Number of comparisons per family	3
Alpha	0.05
Dunn's multiple comparisons test	Mean rank diff,	Significant?	Summary	Adjusted P Value
Bovine / Bos Taurus vs. Human	-34.53	Yes	**	0.0052
Bovine / Bos Taurus vs. Food	-8.721	No	ns	> 0,9999
Human vs. Food	25.81	No	ns	0.1635
Test details	Mean rank 1	Mean rank 2	Mean rank diff,	n1	n2
Bovine / Bos Taurus vs. Human	116.6	151.1	-34.53	78	150
Bovine / Bos Taurus vs. Food	116.6	125.3	-8.721	78	45
Human vs. Food	151.1	125.3	25.81	150	45

## Sheet: Descriptive Statistics
	Bovine / Bos Taurus	Human	Food
Number of values	78	150	45
Minimum	4858000	4758000	4881000
25% Percentile	5038000	5043000	5025000
Median	5095000	5184000	5121000
75% Percentile	5187000	5359000	5259000
Maximum	5422000	5741000	5673000
Mean	5113000	5211000	5145000
Std. Deviation	124294	212083	175639
Std. Error of Mean	14074	17316	26183
Lower 95% CI of mean	5085000	5177000	5092000
Upper 95% CI of mean	5141000	5245000	5198000
Lower 95% CI of median	5071000	5126000	5046000
Upper 95% CI of median	5128000	5256000	5195000
D'Agostino & Pearson omnibus normality test
K2	2.623	10.38	6.441
P value	0.2694	0.0056	0.0399
Passed normality test (alpha=0.05)?	Yes	No	No
P value summary	ns	**	*
Shapiro-Wilk normality test
W	0.9685	0.9753	0.9448
P value	0.0504	0.0084	0.0323
Passed normality test (alpha=0.05)?	Yes	No	No
P value summary	ns	**	*
One sample t test
Theoretical mean	0	0	0
Actual mean	5113000	5211000	5145000
Discrepancy	-5113000	-5211000	-5145000
95% CI of discrepancy	5,085e+006 to 5,141e+006	5,177e+006 to 5,245e+006	5,092e+006 to 5,198e+006
t, df	t=363,3 df=77	t=300,9 df=149	t=196,5 df=44
P value (two tailed)	< 0,0001	< 0,0001	< 0,0001
Significant (alpha=0.05)?	Yes	Yes	Yes
Wilcoxon Signed Rank Test
Theoretical median	0	0	0
Actual median	5095000	5184000	5121000
Discrepancy	-5095000	-5184000	-5121000
Sum of signed ranks (W)	3081	11325	1035
Sum of positive ranks	3081	11325	1035
Sum of negative ranks	0	0	0
P value (two tailed)	< 0,0001	< 0,0001	< 0,0001
Exact or estimate?	Exact	Exact	Exact
Significant (alpha=0.05)?	Yes	Yes	Yes
Coefficient of variation	2,43%	4,07%	3,41%
Geometric mean	5112000	5207000	5142000
Lower 95% CI of geo. mean	5084000	5173000	5090000
Upper 95% CI of geo. mean	5140000	5241000	5195000
Sum	398800000	781700000	231500000
