# Supplementary material for: Cumulative acquisition of pathogenicity islands has shaped virulence potential and contributed to the emergence of LEE-negative Shiga toxin-producing Escherichia coli strains
Source: Emerg Microbes Infect. 2019 Mar 29;8(1):486–502. doi: 10.1080/22221751.2019.1595985 (PMC6455142; doi:10.1080/22221751.2019.1595985)
Supplement: Supplemental Material [file TEMI_A_1595985_SM0281.zip › Supplementary Material/Supplementary Tables 1-10/Table S1 .xlsx]

## Sheet: Hoja1
Supplementary Table 1. Strains analyzed in this study, genome accession numbers, and presence / absence of virulence genes
ID strain	Serogroup / Serotype	In silico serotype prediction	Lineage (hierBAPS)	Sub-lineage	Phylogroup	MultiLocus Sequence Typing	Origin / Host	Origin / Sample	Diagnostic	Country	Year	stx1a	stx1c	stx1d	stx2a	stx2b	stx2c	stx2d	stx2e	stx2f	stx2g	Shiga-toxin subtype(s)	Shiga-toxin variant(s)	ehxA	subA	cdtB	astA	sta1	stb	ltcA	senB	Other toxins	eae	aggR	ICEEc8	LIC PAI	LAC PAI	HPI	SE-PAI	LPA PAI	LAA PAI	LAA-I	LAA-II	LAA-III	LAA-IV	saa	hes	eibG	sab
CFSAN004178	O36:H14	O36:H14	L1	L1	D	ST-1176	Food sample	Alfalfa sprouts	-	USA	2006	0	0	0	0	0	0	0	0	0	1	stx2g	Stx2c-Out-S-8	1	0	0	1	1	0	0	0	ehxA, astA, sta1	0	0	0	0	0	0	0	0	0	0	0	0	0	0	0	0	0
MOD1-EC2703	H14	O36:H14	L1	L1	D	ST-1176	NA	-	-	USA	2014	0	0	0	0	0	0	0	0	0	1	stx2g	Stx2g-Out-S-8	1	0	0	1	1	0	0	0	ehxA, astA, sta1	0	0	0	0	0	0	0	0	0	0	0	0	0	0	0	0	0
STEC 2797	O100:H30	O100:H30	L10	L10	A	ST-993	Human	Feces	NA	Netherlands	2013	0	0	0	0	0	0	0	1	0	0	stx2e	Stx2e-O101-CB10394	0	0	0	0	1	1	0	0	sta1, stb	0	0	0	0	0	0	0	0	0	0	0	0	1	0	0	0	0
MOD1-EC5931	-	O100:H30	L10	L10	A	ST-993	Sus scrofa	Large intestine	-	Puerto Rico	1985	0	0	0	0	0	0	0	1	0	0	stx2e	Stx2e-O121-NP9621	0	0	0	0	1	0	0	0	sta1	0	0	0	0	0	0	0	0	0	0	0	0	0	0	0	0	0
MOD1-EC2437	O168:H8	O168:H8	L11	L11-1	B1	ST-718	Bos Taurus	Feces	-	USA	2012	0	0	0	0	0	0	1	0	0	0	stx2d	Stx2d-OR-TS06-08	0	0	0	0	0	0	0	0	-	0	0	0	0	1	0	0	0	1	1	1	1	1	0	1	0	0
CFSAN004180	O168	O168:H8	L11	L11-1	B1	ST-718	Food sample	Lettuce	-	USA	2009	0	0	0	1	0	0	0	0	0	0	stx2a	Stx2a-O157-SF-3573-98	1	0	0	1	1	0	0	0	ehxA, astA, sta1	0	0	0	0	0	0	0	0	0	0	0	0	0	0	0	0	0
CFSAN004181	-	O168:H8	L11	L11-1	B1	ST-718	Food sample	Ground beef	-	USA	NA	0	0	0	1	0	0	0	0	0	0	stx2a	Stx2a-O157-SF-3573-98	1	0	0	1	1	0	0	0	ehxA, astA, sta1	0	0	0	0	0	0	0	0	0	0	0	0	0	0	0	0	0
FHI45	O168	O168:H8	L11	L11-1	B1	ST-718	Human	Feces	Gastroenteritis / diarrhea	Norway	2009	1	0	0	0	0	0	0	0	0	0	stx1a	Stx-S-dysenteriae-3818T	0	0	0	0	0	0	0	0	-	0	0	0	0	0	0	0	0	1	1	1	1	1	0	1	0	0
MOD1-EC6127	O168:H8	O168:H8	L11	L11-1	B1	ST-718	Food Sample	Bovine meat trim	-	USA	2012	0	0	0	1	0	0	0	0	0	0	stx2a	Stx2a-O157-SF-3573-98	1	0	0	1	1	0	0	0	ehxA, astA, sta1	0	0	0	0	0	0	0	0	0	0	0	0	0	0	0	0	0
MOD1-EC5986	-	O168:H8	L11	L11-1	B1	ST-718	Food Sample	Lettuce-Leaf	-	USA	2009	0	0	0	1	0	0	0	0	0	0	stx2a	Stx2a-O157-SF-3573-98	1	0	0	1	1	0	0	0	ehxA, astA, sta1	0	0	0	0	0	0	0	0	0	0	0	0	0	0	0	0	0
MOD1-EC5985	O168:H8	O168:H8	L11	L11-1	B1	ST-6509	Food Sample	Spinach	-	USA	2009	0	0	0	1	0	0	0	0	0	0	stx2a	Stx2a-O8-VTB178	1	0	0	0	0	0	0	0	ehxA	0	0	0	0	0	0	0	0	0	0	0	0	0	0	0	0	0
211_1	O103:H42	O74:H42	L11	L11-2	B1	ST-692	Bovine	Feces	-	Chile	NA	1	0	0	0	0	0	1	0	0	0	stx1a, stx2d	Stx-S-dysenteriae-3818T, Stx2d-O174-EC173b	1	0	0	0	0	0	0	0	ehxA	0	0	0	0	0	0	0	0	1	1	1	1	1	1	1	0	0
MOD1-EC6850	O113:H8	O113:H8	L11	L11-2	B1	ST-6569	Chinese goral	Rectum	-	USA	1996	0	1	0	0	1	0	0	0	0	0	stx1c, stx2b	Stx1c-O174-DG131-3, Stx2b-O40-5293-98	1	0	0	1	0	0	0	1	ehxA, astA, senB	0	0	0	0	0	0	0	0	0	0	0	0	0	0	0	0	0
MOD1-EC6277	O36:H10	O15:H21	L11	L11-2	B1	ST-602	Bovine	Feces	-	USA	1986	0	0	0	0	1	0	0	0	0	0	stx2b	Stx2b-O40-5293-98	0	0	0	0	0	0	0	0	-	0	0	0	0	0	0	0	1	0	0	0	0	0	0	0	1	0
4558-1	O74	O74:H42	L11	L11-2	B1	ST-5013	Bovine	Feces	-	USA	1999	1	0	0	0	0	0	1	0	0	0	stx1a, stx2d	Stx-S-dysenteriae-3818T, Stx2d-OR-TS06-08	1	0	1	0	0	0	0	0	ehxA, cdtB	0	0	0	0	0	0	0	0	1	1	1	1	1	1	1	0	0
HW 1-3	O22:H8	O22:H8	L11	L11-3	B1	ST-446	Food sample	Hamburguer	-	Argentina	1998	1	0	0	1	0	0	0	0	0	0	stx1a, stx2a	Stx-S-dysenteriae-3818T, Stx2a-O178-TS24-08	1	1	1	0	0	0	0	0	ehxA, subA, cdtB	0	0	0	0	0	0	0	0	1	1	1	1	1	1	1	0	0
MOD1-EC406	O22:H8	O22:H8	L11	L11-3	B1	ST-446	Bos Taurus	Feces	-	USA	1947	1	0	0	1	0	0	0	0	0	0	stx1a, stx2a	Stx-S-dysenteriae-3818T, Stx2a-O22-EBC217	1	0	0	0	0	0	0	0	ehxA	0	0	0	0	0	0	0	0	1	1	1	1	1	1	1	0	0
MOD1-EC1627	O22:H8	O22:H8	L11	L11-3	B1	ST-446	Human	Feces	NA	USA	1987	0	0	0	1	0	0	0	0	0	0	stx1a, stx2a	Stx-S-dysenteriae-3818T, Stx2a-O22-EBC217	1	0	0	0	0	0	0	0	ehxA	0	0	0	0	0	0	0	0	1	1	1	1	1	1	1	0	0
MOD1-EC3763	-	O22:H8	L11	L11-3	B1	ST-446	Food sample	Brassica oleracea	-	USA	2015	0	0	0	0	0	0	1	0	0	0	stx2d	Stx2d-OR-TS06-08	0	0	0	0	0	0	0	0	-	0	0	0	0	1	0	0	0	1	1	1	1	1	0	1	0	0
MOD1-EC5170	-	O22:H8	L11	L11-3	B1	ST-6245	Sus scrofa	Feces	-	USA	2008	0	0	0	1	0	0	0	0	0	0	stx2a	Stx2a-O113-TS18-08	0	0	0	0	0	0	0	0	-	0	0	0	0	0	0	0	1	0	0	0	0	0	0	0	0	0
1245	O22	O22:H8	L11	L11-3	B1	ST-446	Bovine	Feces	-	USA	1999	1	0	0	1	0	0	0	0	0	0	stx1a, stx2a	Stx-S-dysenteriae-3818T, Stx2a-O22-EBC217	0	0	0	0	0	0	0	0	-	0	0	0	0	0	0	0	0	1	1	1	1	1	1	1	0	0
1027-4	O91	O22:H8	L11	L11-3	B1	ST-446	Bovine	Feces	-	USA	1999	1	0	0	1	0	0	0	0	0	0	stx1a, stx2a	Stx-S-dysenteriae-3818T, Stx2a-O22-EBC218	1	0	0	0	0	0	0	0	ehxA	0	0	0	0	0	0	0	0	1	1	1	1	1	1	1	0	0
OLC-984	O22:H8	O22:H8	L11	L11-3	B1	ST-446	NA	NA	-	Canada	2010	0	1	0	0	1	0	0	0	0	0	stx1c, stx2b	Stx1c-O174-DG131-3, Stx2b-O22-3143-97	1	1	0	0	0	0	0	0	ehxA, subA	0	0	0	0	0	0	0	0	0	0	1	0	0	0	0	0	0
OLC-1266	O22:H8	O22:H8	L11	L11-3	B1	ST-446	NA	NA	-	Canada	2014	0	1	0	0	1	0	0	0	0	0	stx1c, stx2b	Stx1c-O174-DG131-3, Stx2b-O22-3143-97	1	1	0	0	0	0	0	0	ehxA, subA	0	0	0	0	0	0	0	0	0	0	1	0	0	0	0	0	0
11229	-	O22:H8	L11	L11-3	B1	ST-446	Cervus nippon yesoensis	Feces	-	Japan	2011	0	0	0	0	1	0	0	0	0	0	stx2b	Stx2b-O40-5293-98	0	1	0	0	0	0	0	0	-	0	0	0	0	0	0	1	1	0	0	0	0	0	0	0	0	0
STEC 2359	O55:H12	O55:H12	L11	L11-4	B1	ST-101	Human	Feces	Diarrhea	Netherlands	2013	1	0	0	0	0	0	0	0	0	0	stx1a	Stx-S-dysenteriae-3818T	0	0	0	0	0	0	0	0	-	0	0	0	0	0	0	0	0	0	0	0	0	0	0	0	0	0
K30	O55:HNT	O55:H12	L11	L11-4	B1	ST-101	Food sample	Raw milk	-	Germany	2008	1	0	0	0	0	0	0	0	0	0	stx1a	Stx-S-dysenteriae-3818T	0	0	1	0	0	0	0	0	cdtB	0	0	0	0	0	0	0	0	0	0	0	0	1	0	0	0	0
MOD1-EC1681	O153:H31	O153:H31	L11	L11-4	B1	ST-101	Bos taurus	Feces	-	Canada	1992	1	0	0	0	0	0	0	0	0	0	stx1a	Stx-S-dysenteriae-3818T	0	0	1	0	0	0	0	0	cdtB	0	0	0	0	0	0	0	0	0	0	0	0	0	0	0	0	0
MOD1-EC1966	O174:H8	O174:H8	L11	L11-5	B1	Unknown	Bos Taurus	Feces	-	Australia	NA	1	0	0	0	0	0	1	0	0	0	stx1a, stx2d	Stx-S-dysenteriae-3818T, Stx2d-O28-MT71	1	1	0	0	0	0	0	0	ehxA, subA	0	0	0	0	0	0	0	0	1	1	1	1	1	1	1	0	0
348_3	O46	O46:H38	L12	L12-1	B1	ST-154	Bovine	Feces	-	Chile	NA	1	0	0	1	0	0	0	0	0	0	stx1a, stx2a	Stx-S-dysenteriae-3818T, Stx2a-O178-TS24-08	1	0	0	0	0	0	0	0	ehxA	0	0	0	0	0	0	0	0	0	1	1	0	0	1	1	0	0
492-1	O130	O130:H38	L12	L12-1	B1	Unknown	Bovine	Feces	-	USA	2010	1	0	0	1	0	0	0	0	0	0	stx1a, stx2a	Stx-S-dysenteriae-3818T, Stx2a-O113-TS17-08	1	0	0	0	0	0	0	0	ehxA	0	0	0	0	0	0	0	0	1	1	1	1	1	1	1	0	0
1223-4	O171	O134:H38	L12	L12-1	B1	ST-154	Bovine	Feces	-	USA	1999	1	0	0	1	0	0	0	0	0	0	stx1a, stx2a	Stx-S-dysenteriae-3818T, Stx2a-O178-TS24-08	1	0	0	0	0	0	0	0	ehxA	0	0	0	0	0	0	0	0	1	1	1	1	1	1	1	0	0
11182-2	O142	O142:H38	L12	L12-2	B1	ST-154	Bovine	Feces	-	USA	1999	0	0	1	0	0	0	0	0	0	0	stx1d	Stx1d-ONT-92-1252	0	0	0	0	0	0	0	0	-	0	0	0	0	0	0	0	0	0	0	0	0	0	0	0	0	0
16118-2	O150	O142:H38	L12	L12-2	B1	ST-154	Bovine	Feces	-	USA	1999	0	0	1	0	0	0	0	0	0	0	stx1d	Stx1d-ONT-92-1252	0	0	0	0	0	0	0	0	-	0	0	0	0	0	0	0	0	0	0	0	0	0	0	0	0	0
MOD1-EC6877	-	O88:H25	L12	L12-3	B1	ST-154	Bovine	Feces	-	USA	1997	1	0	0	1	0	0	0	0	0	0	stx1a, stx2a	Stx-S-dysenteriae-3818T, Stx2a-O88-N2688	1	0	1	0	0	0	0	0	ehxA, cdtB	0	0	0	0	0	0	0	0	1	1	1	1	1	1	1	0	0
MOD1-EC1701	ONT:H25	O88:H25	L12	L12-3	B1	ST-154	Human	Feces	NA	USA	NA	1	0	0	1	0	0	0	0	0	0	stx1a, stx2a	Stx-S-dysenteriae-3818T, Stx2a-O88-N2688	1	0	1	0	0	0	0	0	ehxA, cdtB	0	0	0	0	0	0	0	0	1	1	1	1	1	1	1	0	0
MOD1-EC1697	O88:H25	O88:H25	L12	L12-3	B1	ST-154	Human	Feces	NA	USA	1997	1	0	0	1	0	0	0	0	0	0	stx1a, stx2a	Stx-S-dysenteriae-3818T, Stx2a-O88-N2688	1	0	1	0	0	0	0	0	ehxA, cdtB	0	0	0	0	0	0	0	0	1	1	1	1	1	1	1	0	0
MOD1-EC1708	O88:H25	O88:H25	L12	L12-3	B1	ST-154	Bos Taurus	Feces	-	Canada	1996	0	0	0	1	0	0	0	0	0	0	stx2a	Stx2a-O88-N2688	1	0	1	0	0	0	0	0	ehxA, cdtB	0	0	0	0	0	0	0	0	1	1	1	1	1	1	1	0	0
MOD1-EC1726	ONT:H25	O88:H25	L12	L12-3	B1	ST-154	Human	Feces	NA	USA	2001	1	0	0	1	0	0	0	0	0	0	stx1a, stx2a	Stx-S-dysenteriae-3818T, Stx2a-O88-N2688	1	0	1	0	0	0	0	0	ehxA, cdtB	0	0	0	0	0	0	0	0	1	1	1	1	1	1	1	0	0
1235-1	O88	O88:H25	L12	L12-3	B1	ST-154	Bovine	Feces	-	USA	1999	1	0	0	1	0	0	0	0	0	0	stx1a, stx2a	Stx-S-dysenteriae-3818T, Stx2a-O88-N2688	1	0	1	0	0	0	0	0	ehxA, cdtB	0	0	0	0	0	0	0	0	1	1	1	1	1	1	1	0	0
AM 162-1	O39:H49	O116:H49	L13	L13-1	B1	ST-2520	Bovine	Feces	-	Argentina	1998	0	0	0	1	0	0	0	0	0	0	stx2a	Stx2a-O22-EBC217	1	1	0	0	0	0	0	0	ehxA, subA	0	0	0	0	0	0	0	0	1	1	1	1	1	1	1	0	0
175_1	O156:H-	H10	L13	L13-1	B1	ST-441	Bovine	Feces	-	Chile	NA	0	0	0	1	0	0	0	0	0	0	stx2a	Stx2a-O101-EBC201	0	0	0	0	0	0	0	0	-	0	0	0	0	1	0	0	0	1	1	1	1	1	0	1	0	0
115_4	O171:H2	O171:H2	L13	L13-1	B1	ST-332	Bovine	Feces	-	Chile	NA	0	0	0	0	0	1	0	0	0	0	stx2c	Stx2c-O157-469	0	0	0	0	0	0	0	0	-	0	0	0	0	0	0	0	0	1	1	1	1	1	0	1	0	0
MOD1-EC5167	-	O112ab:H2	L13	L13-1	B1	ST-388	Sus scrofa	Feces	-	USA	2008	0	0	0	0	0	0	1	0	0	0	stx2d	Stx2d-O174-EC173b	0	0	0	1	0	0	0	0	astA	0	0	0	0	0	0	0	0	0	0	0	0	0	0	0	0	0
MOD1-EC6230	O112:H21	O112ab:H21	L13	L13-1	B1	ST-6229	Odocoileus virginianus	Small intestine	-	USA	1986	0	1	0	0	1	0	0	0	0	0	stx1c, stx2b	Stx1c-O174-DG131-3, Stx2b-O40-5293-98	1	0	0	1	0	0	0	1	ehxA, astA, senB	0	0	0	0	0	0	0	1	0	0	0	0	0	0	0	0	0
02-04446	O174:H2	O174:H2	L13	L13-1	B1	ST-661	Human	Feces	Asymptomatic	Germany	2002	1	0	0	1	0	0	0	0	0	0	stx1a, stx2a	Stx-S-dysenteriae-3818T, NA	1	0	0	0	0	0	0	0	ehxA	0	0	0	0	0	0	0	0	1	1	1	1	1	1	1	0	0
FHI89	H11	H11	L13	L13-1	B1	ST-295	Human	Feces	Gastroenteritis / diarrhea	Norway	2010	0	0	0	1	0	0	0	0	0	0	stx2a	Stx2a-O178-TS24-08	1	1	0	0	0	0	0	0	ehxA, subA	0	0	0	0	0	0	0	0	0	0	0	0	0	1	0	0	1
FHI28	O8	O8:H19	L13	L13-1	B1	ST-4267	Human	Feces	Gastroenteritis / diarrhea	Norway	2008	0	0	0	0	0	0	1	0	0	0	stx2d	Stx2d-OR-TS06-08	1	0	0	0	0	0	0	0	ehxA	0	0	0	0	0	0	0	0	0	0	0	1	1	1	0	0	1
7712-3	O39	O116:H49	L13	L13-1	B1	ST-2520	Bovine	Feces	-	USA	1999	0	0	0	1	0	0	0	0	0	0	stx2a	Stx2a-178-TS02-07	1	1	0	0	0	0	0	0	ehxA, subA	0	0	0	0	0	0	0	0	0	0	0	0	0	1	0	0	0
1553-1	O121	O121:H7	L13	L13-1	B1	Unknown	Bovine	Feces	-	USA	1999	0	0	1	0	0	0	0	0	0	0	stx1d	Stx1d-ONT-92-1251	0	0	0	0	0	0	0	0	-	0	0	0	0	0	0	0	0	0	0	0	0	0	0	0	0	0
1044-1	O171	O171:H2	L13	L13-1	B1	ST-332	Bovine	Feces	-	USA	1999	0	0	0	0	0	1	0	0	0	0	stx2c	Stx2c-O157-469	0	1	0	0	0	0	0	0	subA	0	0	0	0	0	0	0	0	1	1	1	1	1	0	1	0	0
5344-1	O141	O8:H49	L13	L13-1	B1	ST-111	Bovine	Feces	-	USA	1999	1	0	0	1	0	0	0	0	0	0	stx1a, stx2a	Stx-S-dysenteriae-3818T, Stx2a-O22-EBC217	1	0	0	0	0	0	0	0	ehxA	0	0	0	0	0	0	0	0	1	1	0	1	1	1	1	0	0
2009C-3299	O121:H7	O121:H7	L13	L13-1	B1	ST-5082	NA	-	-	USA	NA	0	0	1	0	0	0	0	0	0	0	stx1d	Stx1d-ONT-92-1251	0	0	0	0	0	0	0	0	-	0	0	0	0	0	0	0	0	0	0	0	0	0	0	0	0	0
STEC 1506	O5:H19	O5:H19	L13	L13-1	B1	ST-447	Human	Feces	Abdominal pain	Netherlands	2014	0	1	0	0	1	0	0	0	0	0	stx1c, stx2b	Stx1c-O174-DG131-3, Stx2b-O22-3143-97	1	1	0	0	0	0	0	0	ehxA, subA	0	0	0	0	0	0	1	1	0	0	0	0	1	0	0	1	0
STEC 2499	O181:H49	O181:H49	L13	L13-1	B1	ST-6043	Human	Feces	Abdominal pain	Netherlands	2013	1	0	0	0	0	0	1	0	0	0	stx1a, stx2d	Stx-S-dysenteriae-3818T, Stx2d-O174-EC173b	1	0	0	0	0	0	0	0	ehxA	0	0	0	0	0	0	0	0	1	1	1	1	1	1	1	0	0
STEC 2591	O174:H2	O174:H2	L13	L13-1	B1	ST-661	Human	Feces	Diarrhea	Netherlands	2013	1	0	0	0	0	0	1	0	0	0	stx1a, stx2d	Stx-S-dysenteriae-3818T, Stx2d-O174-EC173b	1	0	0	0	0	0	0	0	ehxA	0	0	0	0	0	0	0	0	1	1	1	1	1	1	1	0	0
STEC 2633	O146:H10	O146:H10	L13	L13-1	B1	ST-745	Human	Feces	NA	Netherlands	2013	1	0	0	0	0	0	0	0	0	0	stx1a	Stx-S-dysenteriae-3818T	1	0	0	0	0	0	0	0	ehxA	0	0	0	0	0	0	0	0	1	0	1	1	1	0	0	1	0
F339	O20:H19	O152:H19	L13	L13-1	B1	ST-5285	Sus scrofa	Feces	-	USA	2000	1	0	0	0	0	0	0	0	0	0	stx1a	Stx-S-dysenteriae-3818T	0	0	0	1	0	0	0	0	astA	0	0	0	0	0	0	0	0	0	0	0	0	0	0	0	0	0
F313	O163:H-	O163:H19	L13	L13-1	B1	ST-5285	Sus scrofa	Feces	-	USA	2001	1	0	0	0	0	0	0	0	0	0	stx1a	Stx-S-dysenteriae-3818T	0	0	0	0	0	0	0	0	-	0	0	0	0	0	0	0	0	0	0	0	0	0	0	0	0	0
C316	O163:H32	O163:H19	L13	L13-1	B1	ST-5285	Sus scrofa	Feces	-	USA	2014	1	0	0	0	0	0	0	0	0	0	stx1a	Stx-S-dysenteriae-3818T	0	0	0	0	0	0	0	0	-	0	0	0	0	0	0	0	0	0	0	0	0	0	0	0	0	0
C104	O174:H2	O174:H2	L13	L13-1	B1	ST-1148	Sus scrofa	Feces	-	USA	2014	0	0	0	0	0	0	0	1	0	0	stx2e	Stx2e-O121-NP9621	0	0	0	0	1	0	0	0	sta1	0	0	0	0	0	0	0	0	0	0	0	0	0	0	0	0	0
CFSAN026773	O6	O6:H34	L13	L13-1	B1	Unknown	Bovine	NA	-	USA	1999	1	0	0	1	0	0	0	0	0	0	stx1a, stx2a	Stx-S-dysenteriae-3818T, Stx2a-O113-TS17-08	1	1	0	0	0	0	0	0	ehxA, subA	0	0	0	0	0	0	0	1	0	0	0	0	0	1	0	0	0
MOD1-EC2446	O6:H34	O6:H34	L13	L13-1	B1	ST-5559	Bos taurus	Feces	-	USA	2012	0	0	0	0	0	1	0	0	0	0	stx2c	Stx2c-O157-CB8028	0	0	0	0	0	0	0	0	-	0	0	0	0	0	0	0	1	0	0	0	0	0	0	0	0	0
MOD1-EC5271	-	O121:H10	L13	L13-1	B1	ST-641	Sus domesticus	Feces	-	USA	2000	0	0	0	0	0	0	0	1	0	0	stx2e	Stx2e-O139-S1191	0	0	0	1	0	0	0	0	astA	0	0	0	0	0	0	0	0	0	0	0	0	0	0	0	0	0
MOD1-EC6563	-	O121:H7	L13	L13-1	B1	ST-5082	Equine	Heart	-	India	1990	0	0	1	0	0	0	0	0	0	0	stx1d	Stx1d-ONT-92-1251	0	0	0	1	0	0	0	0	astA	0	0	0	0	0	0	0	0	0	0	0	0	0	0	0	0	0
116_1	O20:H19	O153/O178:H19	L13	L13-2	B1	ST-443	Bovine	Feces	-	Chile	NA	1	0	0	1	0	0	0	0	0	0	stx1a, stx2a	Stx-S-dysenteriae-3818T, Stx2a-O178-TS02-07	1	0	0	0	0	0	0	0	ehxA	0	0	0	0	0	0	0	0	1	1	1	1	1	1	1	0	0
HT 1-6	O20:H19	O153/O178:H19	L13	L13-2	B1	ST-443	Food sample	Hamburguer	-	Argentina	1998	1	0	0	1	0	0	0	0	0	0	stx1a, stx2a	Stx-S-dysenteriae-3818T, Stx2a-ONT-N5578	1	1	1	0	0	0	0	0	ehxA, subA, cdtB	0	0	0	0	0	0	0	0	1	1	1	1	1	1	1	0	1
208_3	O139:H19	H19	L13	L13-2	B1	ST-1125	Bovine	Feces	-	Chile	NA	0	0	0	0	0	1	0	0	0	0	stx2c	Stx2c-OR-TS27-08	1	1	0	0	0	0	0	0	ehxA, subA	0	0	0	0	0	0	0	0	0	0	0	0	0	1	0	0	1
180-3-4r	O178:H19	O153/O178:H19	L13	L13-2	B1	ST-192	Food sample	Chicken burguer	-	Argentina	2007	0	0	0	0	0	1	0	0	0	0	stx2c	Stx2c-O157-469	0	0	0	0	0	0	0	0	-	0	0	0	0	0	0	0	0	1	1	1	1	1	0	1	0	0
MOD1-EC2763	O9:H19	O76:H19	L13	L13-2	B1	ST-675	Food sample	Goat cheese	-	USA	2014	0	1	0	0	0	0	0	0	0	0	stx1c	Stx1c-ONT-BCN26	1	1	0	0	0	0	0	1	ehxA, subA, senB	0	0	0	1	0	0	1	0	0	0	1	1	0	0	0	0	0
MOD1-EC6953	-	O140:H21	L13	L13-2	B1	ST-1423	Oreotragus oreotragus	Feces	-	USA	1998	0	0	0	0	1	0	0	0	0	0	stx2b	Stx2b-O128-24196-97	0	1	0	0	0	0	0	0	subA	0	0	0	0	0	0	1	1	0	0	0	0	0	0	0	0	0
FHI100	-	H8	L13	L13-2	B1	ST-26	Human	Feces	NA	Norway	2011	0	0	0	0	1	0	0	0	0	0	stx2b	Stx2b-O40-5293-98	0	1	0	1	0	0	0	0	subA, astA	0	0	0	0	0	0	1	0	0	0	0	0	1	0	0	1	0
FHI31	-	H8	L13	L13-2	B1	ST-26	Human	Feces	NA	Norway	2009	0	0	0	0	1	0	0	0	0	0	stx2b	Stx2b-O22-3143-97	1	1	0	0	0	0	0	1	ehxA, subA, senB	0	0	0	0	0	0	1	0	0	0	0	0	1	0	0	1	0
FHI69	-	O76:H19	L13	L13-2	B1	ST-675	Human	Feces	NA	Norway	2010	0	1	0	0	0	0	0	0	0	0	stx1c	Stx1c-ONT-BCN26	1	1	0	0	0	0	0	1	ehxA, subA, senB	0	0	0	1	0	0	1	0	0	0	0	1	0	0	0	0	0
FHI42	O84	O84:H8	L13	L13-2	B1	ST-26	Human	Feces	NA	Norway	2009	0	0	0	0	1	0	0	0	0	0	stx2b	Stx2b-O22-3143-97	0	1	0	1	0	0	0	1	subA, astA, senB	0	0	0	0	0	0	1	0	0	0	0	0	1	0	0	0	0
STEC 1500	O76:H19	O76:H19	L13	L13-2	B1	ST-675	Human	Feces	Diarrhea	Netherlands	2014	0	1	0	0	0	0	0	0	0	0	stx1c	Stx1c-ONT-BCN26	1	1	0	0	0	0	0	1	ehxA, subA, senB	0	0	0	1	0	0	1	0	0	0	0	0	0	0	0	0	0
STEC 1634	Ont:H8	Ont:H8	L13	L13-2	B1	ST-26	Human	Feces	Diarrhea	Netherlands	2014	0	0	0	0	1	0	0	0	0	0	stx2b	Stx2b-O40-5293-98	1	1	0	1	0	0	0	0	ehxA, subA, astA	0	0	0	0	0	0	1	0	0	0	0	0	1	0	0	1	0
STEC 2839	O76:H19	O76:H19	L13	L13-2	B1	ST-675	Human	Feces	NA	Netherlands	2013	0	1	0	0	0	0	0	0	0	0	stx1c	Stx1c-O174-DG131-3	1	1	0	0	0	0	0	1	ehxA, subA, senB	0	0	0	0	0	0	1	0	0	0	1	0	1	0	0	0	0
IMP-886	O20:H19	O153/O178:H19	L13	L13-2	B1	ST-443	Food sample	Beef trim	-	Uruguay	2005	1	0	0	1	0	0	0	0	0	0	stx1a, stx2a	Stx-S-dysenteriae-3818T, Stx2a-178-TS02-07	1	0	0	0	0	0	0	0	ehxA	0	0	0	0	0	0	0	0	1	1	1	1	1	1	1	0	0
MOD1-EC6059	O76:H19	O76:H19	L13	L13-2	B1	ST-675	Capra aegagrus hircus	Feces	-	USA	2010	0	1	0	0	0	0	0	0	0	0	stx1c	Stx1c-ONT-BCN26	1	1	0	0	0	0	0	1	ehxA, subA, senB	0	0	0	1	0	0	1	1	0	0	0	0	0	0	0	0	0
218_8	O163:H9	O163:H19	L13	L13-3	B1	ST-679	Bovine	Feces	-	Chile	NA	0	0	0	1	0	0	0	0	0	0	stx2a	Stx2a-O88-N2688	1	1	1	0	0	0	0	0	ehxA, sub, cdtB	0	0	0	0	0	0	0	0	1	1	1	1	1	1	1	0	0
MOD1-EC6865	OX21:H51	O163:H19	L13	L13-3	B1	ST-679	Bovine	Feces	-	USA	1996	0	0	0	1	0	0	0	0	0	0	stx2a	Stx2a-O83-N1135	1	1	0	0	0	0	0	0	ehxA, subA	0	0	0	0	0	0	0	0	1	1	1	1	1	1	1	0	0
9388-1	O163	O163:H19	L13	L13-3	B1	ST-679	Bovine	Feces	-	USA	1999	1	0	0	1	0	0	0	0	0	0	stx1a, stx2a	Stx-S-dysenteriae-3818T, Stx2a-O178-TS24-08	1	1	0	0	0	0	0	0	ehxA, subA	0	0	0	0	0	0	0	0	1	1	1	1	1	0	1	0	0
JAN-020	O163:H19	O163:H19	L13	L13-3	B1	ST-679	Food sample	Beef trim	-	USA	2006	0	0	0	0	0	0	1	0	0	0	stx2d	Stx2d-O174-EC173b	1	1	0	0	0	0	0	0	ehxA, subA	0	0	0	0	0	0	0	0	1	1	1	1	1	1	1	0	0
IMP-871	O163:H19	O163:H19	L13	L13-3	B1	ST-679	Food sample	Beef trim	-	Uruguay	2004	0	0	0	1	0	0	0	0	0	0	stx2a	Stx2a-OMT-23765	1	1	1	0	0	0	0	0	ehxA, subA, cdtB	0	0	0	0	0	0	0	0	1	1	1	1	1	1	1	0	0
MOD1-EC3866	O88:H19	O88:H19	L13	L13-3	B1	ST-947	NA	-	-	USA	2016	0	0	0	1	0	0	0	0	0	0	stx2a	Stx2a-O8-VTB178	0	0	1	0	0	0	0	0	cdtB	0	0	0	0	0	0	0	0	0	0	0	0	1	0	0	0	0
CM 15-2	O8:H16	O8:H16	L13	L13-4	B1	ST-2217	Food sample	Ground beef	-	Argentina	1998	1	0	0	0	0	0	0	0	0	0	stx1a	Stx-S-dysenteriae-3818T	0	0	1	0	0	0	0	0	cdtB	0	0	0	0	0	1	0	0	0	0	0	1	0	1	0	0	0
FHI86	O8	O8:H9	L13	L13-4	C	ST-23	Human	Feces	Gastroenteritis / diarrhea	Norway	2010	0	0	0	0	0	0	0	1	0	0	stx2e	Stx2e-O8-FHI-1106-1092	0	0	0	1	0	0	0	0	astA	0	0	0	0	0	0	0	0	0	0	0	0	0	0	0	0	0
12622	O45:H12	O45:H12	L13	L13-4	C	ST-2217	Bovine	Feces	-	USA	2001	1	0	0	0	0	0	0	0	0	0	stx1a	Stx-S-dysenteriae-3818T	0	0	1	0	0	0	0	0	ctdB	0	0	0	0	0	1	0	0	0	0	0	0	1	1	0	0	0
RF1a	O8:H6	O8:H9	L13	L13-4	C	ST-23	Food sample	Beef	-	Germany	2007	0	0	0	0	0	0	0	1	0	0	stx2e	Stx2e-ONT-26725-97	0	0	0	0	0	0	0	0	-	0	0	0	0	0	0	0	0	0	0	0	0	0	0	0	0	0
30M	O8:H19	O8:H19	L13	L13-5	B1	ST-1431	Food sample	Ground beef	-	Argentina	1998	0	0	0	1	0	0	0	0	0	0	stx2a	Stx2a-O8-VTB178	1	0	0	0	0	0	0	0	ehxA	0	0	0	0	0	0	0	0	0	0	0	0	0	0	0	0	0
45-2-4	O8:H19	O8:H19	L13	L13-5	B1	ST-1431	Bovine	Feces	-	Argentina	2009	0	0	0	1	0	0	0	0	0	0	stx2a	Stx2a-O88-N2688	1	0	0	0	0	0	0	0	ehxA	0	0	0	0	0	0	0	0	0	0	0	0	0	0	0	0	0
15484-1	O84	O8:H19	L13	L13-5	B1	ST-2385	Enviroment	Water-pond	-	USA	1999	1	0	0	1	0	0	0	0	0	0	stx1a, stx2a	Stx-S-dysenteriae-3818T, Stx2a-O104-G5506	1	1	0	0	0	0	0	0	ehxA, subA	0	0	0	0	0	0	0	0	0	0	0	0	1	1	0	0	0
2089-2	O8	O8:H19	L13	L13-5	B1	ST-201	Bovine	Feces	-	USA	1999	1	0	0	0	0	0	1	0	0	0	stx1a, stx2d	Stx-S-dysenteriae-3818T, Stx2d-O174-EC173b	0	0	0	0	0	0	0	0	-	0	0	0	0	0	0	0	0	1	1	1	1	1	1	1	0	0
STEC 2573	O112:H19	O112ac:H19	L13	L13-5	nd	ND	Human	Feces	Blodody Diarrhea	Netherlands	2013	1	0	0	0	0	0	1	0	0	0	stx1a, stx2d	Stx-S-dysenteriae-3818T, Stx2d-O174-EC173b	1	0	0	0	0	0	0	0	ehxA	0	0	0	0	0	1	0	0	1	1	1	1	1	1	1	0	0
MOD1-EC3860	O8:H19	O8:H19	L13	L13-5	B1	ST-1431	NA	-	-	USA	2016	0	0	0	1	0	0	0	0	0	0	stx2a	Stx2a-O88-N2688	1	0	0	0	0	0	0	0	ehxA	0	0	0	0	0	0	0	0	0	0	0	0	0	0	0	0	0
MOD1-EC3858	O8:H28	O8:H28	L13	L13-5	B1	ST-4496	Food sample	Flour	-	USA	2016	0	0	0	1	0	0	0	0	0	0	stx2a	Stx2a-O8-VTB178	1	0	0	0	0	0	0	0	ehxA	0	0	0	0	0	0	0	0	0	0	0	0	0	0	0	0	0
MOD1-EC3854	O8:H19	O8:H19	L13	L13-5	B1	ST-162	Food sample	Flour	-	USA	2016	0	0	0	1	0	0	0	0	0	0	stx2a	Stx2a-O8-VTB178	0	0	0	0	0	0	0	0	-	0	0	0	0	0	0	0	0	0	0	0	0	0	0	0	0	0
MOD1-EC2546	O8:H19	O8:H19	L13	L13-5	B1	ST-162	NA	-	-	USA	2014	0	0	0	1	0	0	0	0	0	0	stx2a	Stx2a-O8-VTB178	0	0	0	0	0	0	0	0	-	0	0	0	0	0	0	0	0	0	0	0	1	1	0	0	0	0
MOD1-EC3864	O8:H28	O8:H28	L13	L13-5	B1	ST-4496	NA	-	-	USA	2016	0	0	0	1	0	0	0	0	0	0	stx2a	Stx2a-O8-VTB178	1	0	0	0	0	0	0	0	ehxA	0	0	0	0	0	0	0	0	0	0	0	0	0	0	0	0	0
2794-3	O15	O15:H27	L13	L13-6	B1	ST-5012	Bovine	Feces	-	USA	1999	0	1	0	0	1	0	0	0	0	0	stx1c, stx2b	Stx1c-O174-DG131-3, Stx2b-O128-24196-97	0	0	0	1	0	0	0	0	astA	0	0	0	0	0	1	0	1	0	0	0	0	1	0	0	0	0
MOD1-EC407	O15:H27	O15:H27	L13	L13-6	B1	ST-2388	Bos taurus	Feces	-	USA	1947	0	1	0	0	0	0	1	0	0	0	stx1c, stx2d	Stx1c-O174-DG131-3, Stx2d-O15-88-1509	0	0	0	0	0	0	0	0	-	0	0	0	0	0	1	0	1	0	0	0	0	0	0	0	0	0
MOD1-EC1508	O15:H27	O15:H27	L13	L13-6	B1	ST-2388	Human	Feces	-	Canada	1988	1	0	0	0	0	0	1	0	0	0	stx1a, stx2d	Stx-S-dysenteriae-3818T, Stx2d-O15-88-1509	0	0	0	0	0	0	0	0	-	0	0	0	0	0	1	0	1	0	0	0	0	0	0	0	0	0
MOD1-EC6879	-	O15:H27	L13	L13-6	B1	ST-2388	Bovine	Feces	-	USA	1997	0	0	0	0	0	0	1	0	0	0	stx2d	Stx2d-O15-88-1509	0	0	0	0	0	0	0	0	-	0	0	0	0	0	1	0	1	0	0	0	0	0	0	0	0	0
VTB-288	O104:H21	O104:H21	L14	L14-1	B1	ST-672	Bovine	Feces	-	España	1995	1	0	0	1	0	0	0	0	0	0	stx1a, stx2a	Stx-S-dysenteriae-3818T, Stx2a-O178-TS02-07	1	0	0	0	0	0	0	0	ehxA	0	0	0	0	0	0	0	0	1	1	1	1	1	1	1	0	0
MOD1-EC6922	O104:H26	O104:H21	L14	L14-1	B1	ST-672	Bovine	Feces	-	USA	1997	0	0	0	1	0	0	0	0	0	0	stx2a	Stx2a-O104-G5506	1	1	0	0	0	0	0	0	ehxA, subA	0	0	0	0	0	0	0	0	1	1	1	1	1	1	1	0	0
94-3025	O104:H21	O104:H21	L14	L14-1	B1	ST-672	NA	-	-	USA	NA	0	0	0	1	0	0	0	0	0	0	stx2a	NA	0	0	0	0	0	0	0	0	-	0	0	0	0	0	0	0	0	1	1	1	1	1	0	1	0	0
94-3024	O104:H21	O104:H21	L14	L14-1	B1	ST-672	Human	Feces	Hemorrhagic colitis	USA	1994	0	0	0	1	0	0	0	0	0	0	stx2a	Stx2a-O104-G5506	1	1	0	0	0	0	0	0	ehxA, subA	0	0	0	0	0	0	0	0	1	1	1	1	1	1	1	0	0
BAA-182	O104:H21	O104:H21	L14	L14-1	B1	Unknown	Human	Feces	Hemorrhagic Colitis Outbreak	USA	1994	0	0	0	1	0	0	0	0	0	0	stx2a	Stx2a-O104-G5506	1	1	0	0	0	0	0	0	ehxA, subA	0	0	0	0	0	0	0	0	1	1	1	1	1	1	1	0	0
BAA-178	O104:H21	O104:H21	L14	L14-1	B1	ND	Human	Feces	Hemorrhagic Colitis Outbreak	USA	1994	0	0	0	1	0	0	0	0	0	0	stx2a	Stx2a-O104-G5506	1	1	0	0	0	0	0	0	ehxA, subA	0	0	0	0	0	0	0	0	1	1	1	1	1	1	1	0	0
AP 32-1	O117:H7	O185:H7	L14	L14-2	B1	ST-2387	NA	-	-	Argentina	1998	0	0	0	0	0	1	0	0	0	0	stx2c	Stx2c-O157-469	0	0	0	0	0	0	0	0	-	0	0	0	0	0	0	0	0	1	1	1	1	1	0	1	0	0
MOD1-EC2548	H7	O185:H7	L14	L14-2	B1	ST-2387	Food sample	Thai basil	-	USA	2014	0	0	0	0	0	1	0	0	0	0	stx2c	Stx2c-O157-469	0	0	0	0	0	0	0	0	-	0	0	0	0	0	0	0	0	1	1	1	1	1	0	1	0	0
6842-1	O117	O185:H7	L14	L14-2	B1	ST-2387	Bovine	Feces	-	USA	1999	0	0	0	0	0	1	0	0	0	0	stx2c	Stx2c-O157-469	0	0	0	0	0	0	0	0	-	0	0	0	0	0	0	0	0	1	1	1	1	1	0	1	0	0
STEC 1375	O185:H7	O185:H7	L14	L14-2	B1	ST-2387	Human	Feces	Diarrhea	Netherlands	2013	0	0	0	0	0	1	0	0	0	0	stx2c	Stx2c-OR-TS27-08	0	0	0	0	0	0	0	0	-	0	0	0	0	0	0	0	0	1	1	1	1	1	0	1	1	0
6_6	O130:H11	O130:H11	L14	L14-3	B1	ST-297	Bovine	Feces	-	Chile	NA	0	0	0	0	0	0	1	0	0	0	stx2d	Stx2d-O174-EC173b	1	1	0	0	0	0	0	0	ehxA, subA	0	0	0	0	0	0	0	0	0	0	0	0	0	1	0	0	1
AP 31-1	O141:H8	O179:H8	L14	L14-3	B1	ST-297	NA	-	-	Argentina	1998	1	0	0	1	0	0	0	0	0	0	stx1, stx2a	Stx-S-dysenteriae-3818T, Stx2a-O83-N1135	1	1	0	0	0	0	0	0	ehxA, subA	0	0	0	0	0	0	0	0	1	1	1	1	1	1	1	0	0
37	O130:H11	O130:H11	L14	L14-3	B1	ST-297	Human	Feces	NA	USA	2010	0	0	0	1	0	0	0	0	0	0	stx2a	Stx2a-O88-N2688	1	1	0	0	0	0	0	0	ehxA, subA	0	0	0	0	0	0	0	0	0	0	0	0	0	1	0	0	1
FHI53	-	O171:H25	L14	L14-3	B1	ST-297	Human	Feces	NA	Norway	2009	0	0	0	1	0	0	0	0	0	0	stx2a	Stx2a-O178-TS24-08	1	1	0	0	0	0	0	0	ehxA, subA	0	0	0	0	0	0	0	0	0	0	0	0	0	1	0	0	1
MOD1-EC5169	-	O130:H11	L14	L14-3	B1	ST-297	Sus scrofa	Feces	-	USA	2008	1	0	0	0	0	0	0	0	0	0	stx1a	Stx-S-dysenteriae-3818T	1	1	0	0	0	0	0	0	ehxA, subA	0	0	0	0	0	0	0	0	0	0	0	0	0	1	0	0	1
MOD1-EC2531	O130:H11	O130:H11	L14	L14-3	B1	ST-297	Food sample	Clover sprout	-	USA	2014	0	0	0	1	0	0	0	0	0	0	stx2a	Stx2a-O88-N2688	1	1	0	0	0	0	0	0	ehxA, subA	0	0	0	0	0	0	0	0	0	0	0	0	0	1	0	0	1
06-3501.	O79:H7	O79:H7	L14	L14-4	B1	ST-1727	NA	-	-	USA	NA	0	0	0	0	0	1	0	0	0	0	stx2c	Stx2c-O174-031	0	0	0	0	0	0	0	0	-	0	0	0	0	0	0	0	0	1	1	1	1	1	0	1	0	0
2011C-3911	O79:H7	O79:H7	L14	L14-4	B1	ST-1727	Human	Feces	NA	USA	2011	0	0	0	0	0	1	0	0	0	0	stx2c	Stx2c-O157-469	0	0	0	0	0	0	0	0	-	0	0	0	0	0	0	0	0	1	1	1	1	1	0	1	0	0
MOD1-EC3865	O9:H7	O9:H7	L14	L14-4	B1	ST-4684	NA	-	-	USA	2016	0	0	0	1	0	0	0	0	0	0	stx2a	Stx2a-O8-VTB178	0	0	0	0	0	0	0	0	-	0	0	0	0	0	0	0	0	0	0	0	0	0	0	0	0	0
2011EL-1675A	O104:H4	O104:H4	L14	L14-5	B1	ST-678	NA	-	-	USA	NA	0	0	0	1	0	0	0	0	0	0	stx2a	Stx2a-O157-SF-3573-98	0	0	0	0	0	0	0	0	-	0	1	0	0	0	1	0	0	0	0	0	0	0	0	0	0	0
STEC 338	O104:H4	O104:H4	L14	L14-5	B1	ST-678	Human	Feces	HUS	Netherlands	2013	0	0	0	1	0	0	0	0	0	0	stx2a	Stx2a-O157-SF-3573-98	0	0	0	0	0	0	0	0	-	0	1	0	0	0	1	0	0	0	0	0	0	0	0	0	0	0
STEC 381-1	O104:H4	O104:H4	L14	L14-5	B1	ST-678	Human	Feces	Diarrhea	Netherlands	2013	0	0	0	1	0	0	0	0	0	0	stx2a	Stx2a-O157-SF-3573-98	0	0	0	0	0	0	0	0	-	0	1	0	0	0	1	0	0	0	0	0	0	0	0	0	0	0
STEC 381-4	O104:H4	O104:H4	L14	L14-5	B1	ST-678	Human	Feces	Diarrhea	Netherlands	2013	0	0	0	1	0	0	0	0	0	0	stx2a	Stx2a-O157-SF-3573-98	0	0	0	0	0	0	0	0	-	0	1	0	0	0	1	0	0	0	0	0	0	0	0	0	0	0
MOD1-EC2006	-	O104:H4	L14	L14-5	B1	ST-678	Human	Feces	-	USA	2011	0	0	0	1	0	0	0	0	0	0	stx2a	Stx2a-O157-SF-3573-98	0	0	0	0	0	0	0	0	-	0	1	0	0	0	1	0	0	0	0	0	0	0	0	0	0	0
MOD1-EC2769	O81:H21	O81:H21	L14	L14-6	B1	ST-737	Food sample	Cheese	-	USA	2014	0	1	0	0	0	0	0	0	0	0	stx1c	Stx1c-O174-DG131-3	1	1	0	0	0	0	0	1	ehxA, subA, senB	0	0	0	0	0	0	1	1	0	0	0	0	1	0	0	0	0
VTO-16	O104:H7	O104:H7	L15	L15-1	B1	ST-1817	Sheep	Feces	-	España	1997	0	1	0	0	0	0	0	0	0	0	stx1c	Stx1c-O174-DG131-3	0	0	0	0	0	0	0	0	-	0	0	0	0	0	0	0	0	0	0	0	0	0	0	0	0	0
FHI52	O104	O104:H7	L15	L15-1	B1	ST-2283	Human	Feces	Gastroenteritis / diarrhea	Norway	2009	0	1	0	0	0	0	0	0	0	0	stx1c	Stx1c-O174-DG131-3	0	0	0	0	0	0	0	0	-	0	0	0	0	0	0	0	0	0	0	0	0	0	0	0	0	0
FHI34	O104	O104:H7	L15	L15-1	B1	ST-1817	Human	Feces	Hemorrhagic colitis	Norway	2009	0	1	0	0	0	0	0	0	0	0	stx1c	Stx1c-O174-DG131-3	1	0	0	0	0	0	0	0	ehxA	0	0	0	0	0	0	0	0	0	0	0	0	0	0	0	0	0
2013-6-148B	O104:H7	O104:H7	L15	L15-1	B1	ST-1817	Bovine	Feces	-	USA	2013	0	1	0	0	0	0	0	0	0	0	stx1c	Stx1c-O174-DG131-3	1	0	0	0	0	0	0	0	ehxA	0	0	0	0	0	0	0	0	0	0	0	0	0	0	0	0	0
2011-5-383-1	O104	O104:H7	L15	L15-1	B1	ST-1817	Bovine	Feces	-	USA	2011	0	1	0	0	0	0	0	0	0	0	stx1c	Stx1c-O174-DG131-3	1	0	0	0	0	0	0	0	ehxA	0	0	0	0	0	0	0	0	0	0	0	0	0	0	0	0	0
OLC-2136	O104:H7	O104:H7	L15	L15-1	B1	ST-1817	NA	NA	-	Canada	2015	0	1	0	0	0	0	0	0	0	0	stx1c	Stx1c-O174-DG131-3	0	0	0	0	0	0	0	0	-	0	0	0	0	0	0	0	0	0	0	0	0	0	0	0	0	0
MOD1-EC3831	OXY24:H16	OXY24:H16	L15	L15-2	B1	ST-336	Food sample	Cheese	-	USA	2015	0	1	0	0	0	0	0	0	0	0	stx1c	Stx1c-O174-DG131-3	0	0	0	0	0	0	0	0	-	0	0	0	0	0	0	0	0	0	0	0	0	0	0	0	0	0
MOD1-EC3827	OXY24:H16	OXY24:H16	L15	L15-2	B1	ST-336	Food sample	Cheese	-	USA	2015	0	1	0	0	0	0	0	0	0	0	stx1c	Stx1c-O174-DG131-3	0	0	0	0	0	0	0	0	-	0	0	0	0	0	0	0	0	0	0	0	0	0	0	0	0	0
MOD1-EC1682	-	O187:H52	L15	L15-3	B1	ST-642	Human	Feces	-	USA	2002	0	1	0	0	0	0	0	0	0	0	stx1c	Stx1c-O174-DG131-3	0	0	0	1	1	0	0	0	astA, sta1	0	0	0	0	0	0	0	0	0	0	0	0	0	0	0	0	0
MOD1-EC1640	H52	O187:H52	L15	L15-3	B1	ST-642	Human	Feces	-	USA	1998	0	1	0	0	0	0	0	0	0	0	stx1c	Stx1c-O174-DG131-3	0	0	0	1	1	0	0	0	astA, sta1	0	0	0	0	0	0	0	0	0	0	0	0	0	0	0	0	0
MOD1-EC6202	O187:H52	O187:H52	L15	L15-3	B1	ST-642	Odocoileus virginianus	Feces	-	USA	2013	0	1	0	0	0	0	0	0	0	0	stx1c	Stx1c-O174-DG131-3	0	0	0	1	1	0	0	0	astA, sta1	0	0	0	0	0	0	0	0	0	0	0	0	0	0	0	0	0
MOD1-EC2536	H52	O187:H52	L15	L15-3	B1	ST-642	Food sample	Clover sprout	-	USA	2014	0	1	0	0	0	0	0	0	0	0	stx1c	Stx1c-O174-DG131-3	0	0	0	1	1	0	0	0	astA, sta1	0	0	0	0	0	0	0	0	0	0	0	0	0	0	0	0	0
MOD1-EC5974	O113:H36	O113:H21	L16	L16-1	B1	ST-223	Food sample	-	-	USA	2009	0	0	0	1	0	0	0	0	0	0	stx2a	Stx2a-O113-TS18-08	1	1	1	0	0	0	0	0	ehxA, subA, cdtB	0	0	0	0	0	0	0	0	1	1	1	1	1	1	1	0	0
MOD1-EC6864	-	O113:H21	L16	L16-1	B1	ST-223	Bovine	Feces	-	USA	1996	0	0	0	1	0	0	0	0	0	0	stx2a	Stx2a-O83-N1135	1	1	1	0	0	0	0	0	ehxA, subA, cdtB	0	0	0	0	0	0	0	0	1	1	1	1	1	1	1	0	0
MOD1-EC6565	O22:H1	H21	L16	L16-1	B1	ST-223	Bovine	Feces	-	Canada	1990	0	0	0	1	0	0	0	0	0	0	stx2a	NA	0	0	0	0	0	0	0	0	-	0	0	0	0	0	0	0	0	1	1	1	1	1	0	1	0	0
MOD1-EC6569	-	O113:H21	L16	L16-1	B1	ST-223	Bovine	Feces	-	Canada	1990	0	0	0	1	0	0	0	0	0	0	stx2a	Stx2a-O113-TS17-08	1	1	1	0	0	0	0	0	ehxA, subA, cdtB	0	0	0	0	0	0	0	0	1	1	1	1	1	1	1	0	0
MOD1-EC6572	O4:H7	H21	L16	L16-1	B1	ST-223	Bovine	Feces	-	Canada	1999	0	0	0	1	0	0	0	0	0	0	stx2a	Stx2a-O113-TS17-08	1	1	1	0	0	0	0	0	ehxA, subA, cdtB	0	0	0	0	0	0	0	0	1	1	1	1	1	1	1	0	0
MOD1-EC1932	O113:H21	O113:H21	L16	L16-1	B1	ST-223	Human	Feces	NA	Canada	NA	0	0	0	0	0	0	1	0	0	0	stx2d	NA	1	1	1	0	0	0	0	0	ehxA, subA, cdtB	0	0	0	0	0	0	0	0	1	1	1	1	1	1	1	0	0
MOD1-EC1921	O113:H21	O113:H21	L16	L16-1	B1	ST-223	Food sample	-	-	USA	NA	0	0	0	1	0	0	0	0	0	0	stx2a	Stx2a-O83-N1135	1	1	1	0	0	0	0	0	ehxA, subA, cdtB	0	0	0	0	0	0	0	0	1	1	1	1	1	1	1	0	0
MOD1-EC1512	-	O113:H21	L16	L16-1	B1	ST-223	Bos Taurus	Feces	-	Canada	NA	0	0	0	0	0	0	1	0	0	0	stx2d	NA	1	1	0	0	0	0	0	0	ehxA, subA	0	0	0	0	0	0	0	0	1	1	1	1	1	1	1	0	0
MOD1-EC1376	-	O113:H21	L16	L16-1	B1	ST-223	Bos Taurus	Feces	-	Canada	1990	0	0	0	0	0	0	1	0	0	0	stx2d	NA	1	1	0	0	0	0	0	0	ehxA, subA	0	0	0	0	0	0	0	0	1	1	1	1	1	1	1	0	0
CL-3	O113:H21	O113:H21	L16	L16-1	B1	ST-223	Human	Feces	HUS	Canada	1980	0	0	0	1	0	0	1	0	0	0	stx2a, stx2d	NA	1	1	1	0	0	0	0	0	ehxA, subA, cdtB	0	0	0	0	0	0	0	0	1	1	1	1	1	1	1	0	0
1598-2	O113	O113:H21	L16	L16-1	B1	ND	Bovine	Feces	-	USA	1999	0	0	0	1	0	0	0	0	0	0	stx2a	Stx2a-O22-EBC217	0	1	1	0	0	0	0	0	subA, cdtB	0	0	0	0	0	0	0	0	1	1	1	1	1	1	1	0	0
07-4224.	O113:H21	O113:H21	L16	L16-1	B1	ST-223	NA	-	-	USA	NA	0	0	0	0	0	1	0	0	0	0	stx2c	NA	1	1	0	0	0	0	0	0	ehxA, subA	0	0	0	0	0	0	0	0	1	1	1	1	1	1	1	0	0
TS18/08	O113:H21	O113:H21	L16	L16-1	B1	ST-223	Food sample	Mixed minced meat	-	Germany	2008	0	0	0	1	0	0	0	0	0	0	stx2a	Stx2a-ONT-N5578	1	1	1	0	0	0	0	0	ehxA, subA, cdtB	0	0	0	0	0	0	0	0	0	0	0	1	1	1	0	0	0
RM10940	O113:H21	O113:H21	L16	L16-1	B1	ST-223	Bos taurus	Feces	-	USA	2010	0	0	0	1	0	0	0	0	0	0	stx2a	Stx2a-O113-TS18-08	1	1	1	0	0	0	0	0	ehxA, subA, cdtB	0	0	0	0	0	0	0	0	1	1	1	1	1	1	1	0	0
RM9246	O113:H21	O113:H21	L16	L16-1	B1	ST-223	Bos taurus	Feces	-	USA	2009	0	0	0	1	0	0	0	0	0	0	stx2a, stx2a	Stx2a-O83-N1135, Stx2a-O83-N1135	1	1	1	0	0	0	0	0	ehxA, subA, cdtB	0	0	0	0	0	0	0	0	1	1	1	1	1	1	1	0	0
RM9245	O113:H21	O113:H21	L16	L16-1	B1	ST-223	Bos taurus	Feces	-	USA	2009	0	0	0	1	0	0	0	0	0	0	stx2a, stx2a	Stx2a-O8-VTB178, Stx2a-O8-VTB178	1	1	1	0	0	0	0	0	ehxA, subA, cdtB	0	0	0	0	0	0	0	0	1	1	1	1	1	1	1	0	0
RM9244	O113:H21	O113:H21	L16	L16-1	B1	ST-223	Bos taurus	Feces	-	USA	2009	0	0	0	1	0	0	0	0	0	0	stx2a, stx2a	Stx2a-O8-VTB178, Stx2a-O8-VTB178	1	1	1	0	0	0	0	0	ehxA, subA, cdtB	0	0	0	0	0	0	0	0	1	1	1	1	1	1	1	0	0
RM7807	O113:H21	O113:H21	L16	L16-1	B1	ST-5975	Sus scrofa	Feces	-	USA	2008	0	0	0	1	0	0	0	0	0	0	stx2a, stx2a	Stx2a-O113-TS17-08, Stx2a-O113-TS17-08	1	1	0	0	0	0	0	0	ehxA, subA	0	0	0	0	0	0	0	0	1	1	1	1	1	1	1	0	0
RM7806	O113:H21	O113:H21	L16	L16-1	B1	ST-5975	Sus scrofa	Feces	-	USA	2008	0	0	0	1	0	0	0	0	0	0	stx2a, stx2a	Stx2a-O22-EBC217, Stx2a-O113-TS17-09	1	1	0	0	0	0	0	0	ehxA, subA	0	0	0	0	0	0	0	0	1	1	1	1	1	1	1	0	0
RM7788	O113:H21	O113:H21	L16	L16-1	B1	ST-5975	Enviroment	Water	-	USA	2008	0	0	0	1	0	0	0	0	0	0	stx2a, stx2a	Stx2a-O22-EBC217, Stx2a-O88-N2688	1	1	0	0	0	0	0	0	ehxA, subA	0	0	0	0	0	0	0	0	1	1	1	1	1	1	1	0	0
MOD1-EC1628	O113:H21	O113:H21	L16	L16-1	B1	ST-223	Human	Feces	-	Canada	1987	0	0	0	1	0	0	0	0	0	0	stx2a	NA	1	1	0	0	0	0	0	0	ehxA, subA	0	0	0	0	0	0	0	0	0	0	0	1	0	1	0	0	0
E044-00	O113:H21	O113:H21	L16	L16-2	B1	ST-56	Human	Feces	Blodody Diarrhea	Chile	2000	0	0	0	0	0	1	0	0	0	0	stx2c	Stx2c-OR-TS27-08	0	0	0	0	0	0	0	0	-	0	0	0	1	1	0	0	0	1	1	1	1	1	0	1	0	0
E045-00	O113:H21	O113:H21	L16	L16-2	B1	ST-56	Human	Feces	Blodody Diarrhea	Chile	2000	0	0	0	0	0	1	0	0	0	0	stx2c	Stx2c-OR-TS27-08	0	0	0	0	0	0	0	0	-	0	0	0	1	1	0	0	0	1	1	1	1	1	0	1	0	0
IH39595/07C	O113:H21	O113:H21	L16	L16-2	B1	ST-56	Human	Feces	Diarrhea	España	2007	0	0	0	0	0	0	1	0	0	0	stx2d	Stx2d-O113-TS03-07	0	0	0	0	0	0	0	0	-	0	0	0	1	0	0	0	0	1	0	1	1	1	0	0	0	0
IH9913/07A	O113:H21	O113:H21	L16	L16-2	B1	ST-56	Human	Feces	Diarrhea	España	2007	0	0	0	0	0	0	1	0	0	0	stx2d	Stx2d-O113-TS03-07	0	0	0	0	0	0	0	0	-	0	0	0	1	0	0	0	0	1	1	1	1	1	0	1	0	0
VTB-412/MF347i	O113:H21	O113:H21	L16	L16-2	B1	ST-1821	Bovine	Feces	-	España	1995	0	0	0	0	0	0	1	0	0	0	stx2d	Stx2d-O91-B2F1	0	0	0	0	0	0	0	0	-	0	0	0	0	0	0	0	0	1	1	1	1	1	0	1	0	0
E042-00	O113:H21	O113:H21	L16	L16-2	B1	ST-56	Human	Feces	Blodody Diarrhea	Chile	2000	0	0	0	0	0	1	0	0	0	0	stx2c	Stx2c-OR-TS27-08	0	0	0	0	0	0	0	0	-	0	0	0	1	1	0	0	0	1	1	1	1	1	0	1	0	0
E043-00	O113:H21	O113:H21	L16	L16-2	B1	ST-56	Human	Feces	Blodody Diarrhea	Chile	2000	0	0	0	0	0	1	0	0	0	0	stx2c	Stx2c-OR-TS27-08	0	0	0	0	0	0	0	0	-	0	0	0	1	1	0	0	0	1	1	1	1	1	0	1	0	0
E046-00	O113:H21	O113:H21	L16	L16-2	B1	ST-56	Human	Feces	Blodody Diarrhea	Chile	2000	0	0	0	0	0	1	0	0	0	0	stx2c	Stx2c-OR-TS27-08	0	0	0	0	0	0	0	0	-	0	0	0	1	1	0	0	0	1	1	1	1	1	0	1	0	0
3517	O113	O113:H21	L16	L16-2	B1	ST-56	Bovine	Feces	-	USA	1999	0	0	0	0	0	0	1	0	0	0	stx2d	Stx2d-O28-MT71	0	0	0	0	0	0	0	0	-	0	0	0	0	0	0	0	0	1	1	1	1	1	0	1	0	0
748-1	O38	O38:H21	L16	L16-2	B1	ST-56	Bovine	Feces	-	USA	1999	1	0	0	1	0	0	0	0	0	0	stx1a, stx2a	Stx-S-dysenteriae-3818T, Stx2a-O113-TS17-08	0	0	0	0	0	0	0	0	-	0	0	0	0	0	0	0	0	1	1	1	1	1	1	1	0	0
13950-1	O38	O38:H21	L16	L16-2	B1	ST-56	Enviroment	Water-pond	-	USA	1999	0	0	0	1	0	0	0	0	0	0	stx2a	Stx2a-O130-TS07-07	1	0	0	0	0	0	0	0	ehxA	0	0	0	0	0	0	0	0	0	0	0	0	0	1	0	0	0
LM14603/08	O21:H21	O21:H21	L16	L16-2	B1	ST-56	Food sample	Deer meat	-	Germany	2008	0	0	0	0	1	0	0	0	0	0	stx2b	Stx2b-O22-3143-97	0	1	0	1	0	0	0	0	subA, astA	0	0	0	1	0	0	0	1	0	0	0	0	0	0	0	0	0
TS21/08	O113:H21	O113:H21	L16	L16-2	B1	ST-56	Food sample	Mixed minced meat	-	Germany	2008	0	0	0	0	0	0	1	0	0	0	stx2d	Stx2d-O113-TS21-08	0	0	0	0	0	0	0	0	-	0	0	0	1	0	0	0	0	1	1	1	1	1	0	1	0	0
365_1	O7	O116:H21	L16	L16-3	B1	ST-58	Bovine	Feces	-	Chile	NA	0	0	0	1	0	0	0	0	0	0	stx2a	Stx2a-O113-TS18-08	1	1	1	0	0	0	0	0	ehxA, subA, cdtB	0	0	0	0	0	0	0	0	1	1	1	1	1	1	1	0	0
MOD1-EC1384	O145:NM	O116:H21	L16	L16-3	B1	ST-58	Human	Feces	NA	USA	1982	1	0	0	0	0	0	1	0	0	0	stx1a, stx2d	Stx-S-dysenteriae-3818T, Stx2d-O174-EC173b	1	1	0	0	0	0	0	0	ehxA, subA	0	0	0	0	0	0	0	0	1	1	1	1	1	1	1	0	1
MOD1-EC1626	O116:H21	O116:H21	L16	L16-3	B1	ST-58	Human	Feces	NA	Germany	NA	1	0	0	0	0	0	1	0	0	0	stx1a, stx2d	Stx-S-dysenteriae-3818T, Stx2d-O174-EC173b	1	1	1	0	0	0	0	0	ehxA, subA, cdtB	0	0	0	0	0	0	0	0	1	1	1	1	1	1	1	0	1
MOD1-EC1659	O153:H25	H25	L16	L16-3	B1	ST-58	Human	Feces	NA	USA	1999	0	0	0	1	0	0	0	0	0	0	stx2a	Stx2a-O8-VTB178	1	1	0	0	0	0	0	0	ehxA, subA	0	0	0	0	0	0	0	0	1	1	1	1	1	1	1	0	1
MOD1-EC6880	-	H25	L16	L16-3	B1	ST-58	Bovine	Feces	-	USA	1997	0	0	0	1	0	0	0	0	0	0	stx2a	NA	1	1	0	0	0	0	0	0	ehxA, subA	0	0	0	0	0	0	0	0	1	1	1	1	1	1	1	0	1
9916-1	O153	H25	L16	L16-3	B1	ST-58	Bovine	Feces	-	USA	1999	1	0	0	1	0	0	0	0	0	0	stx1a, stx2a	Stx-S-dysenteriae-3818T, Stx2a-O22-EBC217	0	0	0	0	0	0	0	0	-	0	0	0	0	0	0	0	0	1	1	1	1	1	1	1	0	1
1932	O153	H25	L16	L16-3	B1	ST-58	Raccoon	Feces	-	USA	1999	0	0	0	1	0	0	0	0	0	0	stx2a	Stx2a-O113-TS17-08	1	1	0	0	0	0	0	0	ehxA, subA	0	0	0	0	0	0	0	0	1	1	1	1	1	1	1	0	1
1238-1	O116	O116:H21	L16	L16-3	B1	ST-58	Bovine	Feces	-	USA	1999	1	0	0	1	0	0	0	0	0	0	stx1a, stx2a	Stx-S-dysenteriae-3818T, Stx2a-O22-EBC217	1	1	1	0	0	0	0	0	ehxA, subA, cdtB	0	0	0	0	0	0	0	0	1	1	1	1	1	1	1	0	0
MOD1-EC3811	O100:H25	O100:H25	L16	L16-3	B1	ST-683	Food sample	Shrimp	-	USA	2015	0	0	0	0	0	0	1	0	0	0	stx2d	Stx2d-O73-C165-02	0	0	0	0	0	0	0	0	-	0	0	0	0	0	0	0	0	0	0	0	0	0	0	0	0	0
MOD1-EC1634	O174:H25	O174:H25	L16	L16-3	B1	ST-58	Human	Feces	-	Canada	1988	0	0	0	1	0	0	0	0	0	0	stx2a	Stx2a-O113-TS17-08	1	1	0	0	0	0	0	0	ehxA, subA	0	0	0	0	0	0	0	0	0	0	0	0	0	1	0	0	1
MOD1-EC1718	O28:H25	O28ac/O42:H25	L16	L16-3	B1	ST-5487	Human	Feces	-	USA	NA	0	0	0	1	0	0	0	0	0	0	stx2a	Stx2a-O104-G5506	1	1	0	0	0	0	0	0	ehxA, subA	0	0	0	0	0	0	0	0	0	0	0	0	1	1	0	0	1
94C	O48:H21	O48:H21	L16	L16-4	B1	ST-2103	Human	Feces	HUS	USA	NA	1	0	0	1	0	0	0	0	0	0	stx1a, stx2a	Stx-S-sonnei-CB7888, Stx2a-178-TS02-07	0	0	0	0	0	0	0	0	-	0	0	0	0	0	0	0	0	1	1	1	1	1	0	1	0	0
OLC-994	O48:H21	O48:H21	L16	L16-4	B1	ST-2103	NA	NA	-	Canada	2010	1	0	0	1	0	0	0	0	0	0	stx1a, stx2a	Stx-S-Sonnei-CB7888, Stx2a-178-TS02-07	1	1	0	0	0	0	0	0	ehxA, subA	0	0	0	0	0	0	0	0	1	1	1	1	1	1	1	0	0
2011C-3317	O128:H2	O128ac:H2	L17	L17-1	B1	ST-25	Human	Feces	NA	USA	NA	0	1	0	0	1	0	0	0	0	0	stx1c, stx2b	Stx1c-O174-DG131-3, Stx2b-O22-3143-98	1	1	0	0	0	0	0	0	ehxA, subA	0	0	0	0	0	0	0	1	0	0	0	0	0	0	0	1	0
FHI71	O128	O128ac:H2	L17	L17-1	B1	ST-25	Human	Feces	NA	Norway	2010	0	0	0	0	1	0	0	0	0	0	stx2b	Stx2b-O118-EH250	1	1	0	0	0	0	0	1	ehxA, subA, senB	0	0	0	0	0	0	0	1	0	0	0	0	0	0	0	0	0
STEC 1363	O128:H2	O128ab:H2	L17	L17-1	B1	ST-25	Human	Feces	Abdominal pain	Netherlands	2013	0	0	0	0	1	0	0	0	0	0	stx2b	Stx2b-O118-EH250	1	1	0	0	0	0	0	0	ehxA, subA	0	0	0	0	0	0	1	1	0	0	0	0	0	0	0	1	0
STEC 1465	O128:H2	O128ac:H2	L17	L17-1	B1	ST-25	Human	Feces	NA	Netherlands	2014	0	1	0	0	0	0	0	0	0	0	stx1c	Stx1c-O174-DG131-3	1	1	0	0	0	0	0	1	ehxA, subA, senB	0	0	0	0	0	0	1	1	0	0	0	0	1	0	0	1	0
LM27558stx2	Orough:H43	O128ac:H2	L17	L17-1	B1	ST-25	Food sample	Deer meat	-	Germany	2008	0	0	0	0	1	0	0	0	0	0	stx2b	Stx2b-O40-5293-98	1	1	0	0	0	0	0	0	ehxA, subA	0	0	0	0	0	0	1	1	0	0	0	0	1	0	0	0	0
FHI22	O146	O128ab:H2	L17	L17-2	B1	ST-25	Human	Feces	Asymptomatic	Norway	2007	0	1	0	0	1	0	0	0	0	0	stx1c, stx2b	Stx1c-O174-DG131-3, Stx2b-O22-3143-97	0	1	0	0	0	0	0	0	subA	0	0	0	0	0	1	1	0	0	0	0	0	0	0	0	0	0
STEC 1299	O128:H2	O128ab:H2	L17	L17-2	B1	ST-25	Human	Feces	Diarrhea	Netherlands	2013	0	1	0	0	1	0	0	0	0	0	stx1c, stx2b	Stx1c-O174-DG131-3, Stx2b-O118-EH250	1	1	0	0	0	0	0	0	ehxA, subA	0	0	0	0	0	1	1	1	0	0	0	0	0	0	0	1	0
STEC 2505	O128:H2	O128ac:H2	L17	L17-2	B1	ST-25	Human	Feces	Diarrhea	Netherlands	2013	0	1	0	0	1	0	0	0	0	0	stx1c, stx2b	Stx1c-O174-DG131-3, Stx2b-O174-DG131-3	1	1	0	0	0	0	0	1	ehxA, subA, senB	0	0	0	0	0	1	1	1	0	0	0	0	1	0	0	1	0
STEC 2746	O128:H2	O128ab:H2	L17	L17-2	B1	ST-25	Human	Feces	NA	Netherlands	2013	0	1	0	0	1	0	0	0	0	0	stx1c, stx2b	Stx1c-O174-DG131-3, Stx2c-O118-EH250	1	1	0	0	0	0	0	0	ehxA, subA	0	0	0	0	0	1	1	1	0	0	0	0	1	0	0	1	0
STEC 2980	O128:H2	O128ab:H2	L17	L17-2	B1	ST-25	Human	Feces	Diarrhea	Netherlands	2013	1	0	0	0	1	0	0	0	0	0	stx1c, stx2b	Stx1c-O174-DG131-3, Stx2b-O118-EH250	1	1	0	0	0	0	0	1	ehxA, subA, senB	0	0	0	0	0	1	1	1	0	0	0	0	0	0	0	1	0
OLC-1061	O128:H2/H-	O128ab:H2	L17	L17-2	B1	ST-25	NA	NA	-	Canada	2012	0	1	0	0	0	0	0	0	0	0	stx1c	Stx1c-O174-DG131-3	0	1	0	1	0	0	0	0	subA, astA	0	0	0	0	0	1	1	1	0	0	0	0	0	0	0	1	0
MOD1-EC1646	O174:H8	O174:H8	L18	L18-1	B1	ST-13	Ovis aries	Feces	-	Germany	NA	0	1	0	0	1	0	0	0	0	0	stx1c, stx2b	Stx1c-O174-DG131-3, Stx2b-O22-3143-97	0	1	0	0	0	0	0	0	subA	0	0	0	0	0	0	1	0	0	0	0	0	0	0	0	0	0
MOD1-EC1666	O174:H8	O174:H8	L18	L18-1	B1	ST-13	Ovis aries	Feces	-	USA	2001	0	1	0	0	1	0	0	0	0	0	stx1c, stx2b	Stx1c-O174-DG131-3, Stx2b-O22-3143-97	0	1	0	0	0	0	0	0	subA	0	0	0	0	0	0	1	1	0	0	0	0	0	0	0	0	0
02-07607	O174:H8	O174:H8	L18	L18-1	B1	ST-13	Human	Feces	Asymptomatic	Germany	2002	0	1	0	0	1	0	0	0	0	0	stx1c, stx2b	Stx1c-O174-DG131-3, Stx2b-O22-3143-97	0	1	0	0	0	0	0	0	subA	0	0	0	0	0	0	1	0	0	0	0	0	0	0	0	0	0
DG131	O174:H8	O174:H8	L18	L18-1	B1	ST-13	Sheep	Feces	-	USA	NA	0	1	0	0	1	0	0	0	0	0	stx1c, stx2b	Stx1c-O174-DG131-3, Stx2b-O22-3143-97	0	1	0	0	0	0	0	0	subA	0	0	0	0	0	0	1	1	0	0	0	0	0	0	0	0	0
04-3038.	O174:H8	O174:H8	L18	L18-1	B1	ST-13	NA	-	-	USA	NA	0	1	0	0	1	0	0	0	0	0	stx1a, stx2b	Stx1c-O174-DG131-3, Stx2b-O22-3143-97	0	1	0	0	0	0	0	0	subA	0	0	0	0	0	0	1	0	0	0	0	0	0	0	0	1	0
FHI37	-	O174:H8	L18	L18-1	B1	ST-13	Sheep	Feces	-	Norway	2009	0	1	0	0	1	0	0	0	0	0	stx1a, stx2b	Stx1c-O174-DG131-3, Stx2b-O22-3143-98	1	1	0	0	0	0	0	0	ehxA, subA	0	0	0	0	0	0	1	0	0	0	0	0	0	0	0	0	0
STEC 2764	O174:H8	O174:H8	L18	L18-1	B1	ST-13	Human	Feces	Diarrhea	Netherlands	2013	0	1	0	0	0	0	0	0	0	0	stx1c	Stx1c-O174-DG131-3	0	1	0	0	0	0	0	0	subA	0	0	0	0	0	0	1	1	0	0	0	0	0	0	0	0	0
STEC 2954	O174:H8	O174:H8	L18	L18-1	B1	ST-13	Human	Feces	Diarrhea	Netherlands	2013	0	1	0	0	1	0	0	0	0	0	stx1c, stx2b	Stx1c-O174-DG131-3, Stx2b-O22-3143-97	0	1	0	0	0	0	0	0	subA	0	0	0	0	0	0	1	1	0	0	0	0	0	0	0	0	0
MOD1-EC1648	O174:H8	O174:H8	L18	L18-2	B1	ST-13	Ovis aries	Feces	-	Germany	NA	0	1	0	0	1	0	0	0	0	0	stx1c, stx2b	Stx1c-O174-DG131-3, Stx2b-O22-3143-97	0	1	0	0	0	0	0	0	subA	0	0	0	0	0	0	1	1	0	0	0	0	0	0	0	0	0
MOD1-EC1665	O174:H8	O174:H8	L18	L18-2	B1	ST-13	Human	Feces	NA	Germany	2000	0	1	0	0	0	0	0	0	0	0	stx1c	Stx1c-O174-DG131-3	0	1	0	0	0	0	0	0	subA	0	0	0	0	0	0	1	0	0	0	0	0	0	0	0	0	0
MOD1-EC1647	O174:H8	O174:H8	L18	L18-2	B1	ST-13	Ovis aries	Feces	-	Germany	NA	0	1	0	0	1	0	0	0	0	0	stx1c, stx2b	Stx1c-O174-DG131-3, Stx2b-O22-3143-97	0	1	0	0	0	0	0	0	subA	0	0	0	0	0	0	1	1	0	0	0	0	0	0	0	0	0
MOD1-EC6845	-	O75:H8	L18	L18-3	B1	ST-13	Gazella cuvieri	Rectum	-	USA	1996	0	1	0	0	1	0	0	0	0	0	stx1c, stx2b	Stx1c-O174-DG131-3, Stx2b-O22-3143-97	1	0	0	0	0	0	0	1	ehxA, senB	0	0	0	0	0	1	0	1	0	0	0	0	0	0	0	0	0
MOD1-EC1984	O91:H14	O91:H14	L19	L19-1	B1	ST-33	Human	Feces	NA	USA	2000	1	0	0	0	1	0	0	0	0	0	stx1a, stx2b	Stx-S-dysenteriae-3818T, Stx2b-O22-3143-97	1	1	0	0	0	0	0	0	ehxA, subA	0	0	0	0	0	0	1	1	0	0	0	0	0	0	0	1	0
FHI81	O91	O91:H14	L19	L19-1	B1	ST-33	Human	Feces	Gastroenteritis / diarrhea	Norway	2010	1	0	0	0	1	0	0	0	0	0	stx1a, stx2b	Stx-S-dysenteriae-3818T, Stx2b-O118-EH250	1	1	0	0	0	0	0	1	ehxA, subA, senB	0	0	0	0	0	0	0	0	0	0	0	0	0	0	0	1	0
2009C-3745	O91:NM	O91:H14	L19	L19-1	B1	ST-33	NA	-	-	USA	NA	1	0	0	0	1	0	0	0	0	0	stx1a, stx2b	Stx-S-dysenteriae-3818T, Stx2b-O118-EH250	0	1	0	0	0	0	0	0	subA	0	0	0	0	0	0	1	1	0	0	0	0	0	0	0	1	0
STEC 2110,1	O91:H14	O91:H14	L19	L19-1	B1	ST-33	Human	Feces	Abdominal pain	Netherlands	2013	0	0	0	1	0	0	0	0	0	0	stx2a	Stx2a-O157-SF-3573	1	1	0	1	0	0	0	0	ehxA, subA, astA	0	0	0	0	0	0	1	1	0	0	0	0	1	0	0	1	0
STEC 2620	O91:H14	O91:H14	L19	L19-1	B1	ST-33	Human	Feces	Blodody Diarrhea	Netherlands	2013	1	0	0	1	0	0	0	0	0	0	stx1a, stx2a	Stx-S-dysenteriae-3818T, Stx2a-O118-EH250	1	1	0	0	0	0	0	1	ehxA, subA, senB	0	0	0	0	0	0	1	1	0	0	0	0	1	0	0	1	0
STEC 3055	O91:H14	O91:H14	L19	L19-1	B1	ST-33	Human	Feces	Diarrhea	Netherlands	2014	1	0	0	0	0	0	0	0	0	0	stx1a	Stx-S-dysenteriae-3818T	1	1	0	0	0	0	0	1	ehxA, subA, senB	0	0	0	0	0	0	0	1	0	0	0	0	1	0	0	1	0
OLC-1251	O91:H14	O91:H14	L19	L19-1	B1	ST-33	NA	NA	-	Canada	2014	0	0	0	0	1	0	0	0	0	0	stx2b	Stx2b-O128-24196-97	1	1	0	0	0	0	0	0	ehxA, subA	0	0	0	0	0	0	1	1	0	0	0	0	1	1	0	0	0
2011C-3198	O91:H14	O91:H14	L19	L19-1	B1	ST-33	Human	Feces	NA	USA	2011	1	0	0	1	0	0	1	0	0	0	stx1a, stx2a, stx2d	Stx-S-dysenteriae-3818T, Stx2a-ONT-23765, Stx2d-O174-EC173b	1	1	1	0	0	0	0	0	ehxA, subA, cdtB	0	0	0	0	0	0	1	1	0	0	0	0	1	1	0	0	0
MOD1-EC1946	O91:H14	O91:H14	L19	L19-1	B1	ST-33	Ovis aries	Feces	-	Germany	1992	1	0	0	0	1	0	0	0	0	0	stx1a, stx2b	Stx-S-dysenteriae-3818T, Stx2b-O22-3143-97	0	1	0	0	0	0	0	0	subA	0	0	0	0	0	0	1	1	0	0	0	0	1	0	0	0	0
MOD1-EC5267	-	O91:H14	L19	L19-2	B1	ST-33	Sus domesticus	Feces	-	China	2000	1	0	0	0	0	0	0	0	0	0	stx1a	Stx-S-dysenteriae-3818T	1	0	0	0	0	0	0	0	ehxA	0	0	0	0	0	0	0	0	1	1	0	1	1	0	1	1	0
FHI96	-	O91:H14	L19	L19-2	B1	ST-33	Human	Feces	Gastroenteritis / diarrhea	Norway	2011	1	0	0	0	0	0	0	0	0	0	stx1a	Stx-S-dysenteriae-3818T	1	0	0	0	0	0	0	0	ehxA	0	0	0	0	0	0	0	0	0	1	0	0	0	0	1	1	0
06-3691.	O91:H14	O91:H14	L19	L19-2	B1	ST-33	NA	-	-	USA	NA	1	0	0	0	0	0	0	0	0	0	stx1a	Stx-S-dysenteriae-3818T	0	0	0	0	0	0	0	0	-	0	0	0	0	0	0	0	0	1	1	0	1	1	0	1	0	0
2009C-3227	O91:H14	O91:H14	L19	L19-2	B1	ST-33	NA	-	-	USA	NA	1	0	0	0	0	0	0	0	0	0	stx1a	Stx-S-dysenteriae-3818T	0	0	0	0	0	0	0	0	-	0	0	0	0	0	0	0	0	1	1	0	1	1	0	1	1	0
STEC 29	O91:H14	O91:H14	L19	L19-2	B1	ST-33	Human	Feces	Abdominal discomfort, Nausea	Netherlands	2013	1	0	0	0	0	0	0	0	0	0	stx1a	Stx-S-dysenteriae-3818T	1	0	0	0	0	0	0	0	ehxA	0	0	0	0	0	0	0	0	1	1	0	1	1	0	1	1	0
STEC 168	O91:H14	O91:H14	L19	L19-2	B1	ST-33	Human	Feces	Diarrhea	Netherlands	2013	1	0	0	0	0	0	0	0	0	0	stx1a	Stx-S-dysenteriae-3818T	0	0	0	0	0	0	0	0	-	0	0	0	0	0	0	0	0	0	1	0	0	1	0	1	1	0
STEC 196	O91:H14	O91:H14	L19	L19-2	B1	ST-33	Human	Feces	Abdominal complain	Netherlands	2013	1	0	0	0	0	0	0	0	0	0	stx1a	Stx-S-dysenteriae-3818T	0	0	0	0	0	0	0	0	-	0	0	1	0	0	0	0	0	1	1	0	1	1	0	1	1	0
STEC 329	O91:H14	O91:H14	L19	L19-2	B1	ST-33	Human	Feces	Diarrhea	Netherlands	2013	1	0	0	0	0	0	0	0	0	0	stx1a	Stx-S-dysenteriae-3818T	0	0	0	0	0	0	0	0	-	0	0	1	0	0	0	0	0	1	1	0	1	1	0	1	1	0
STEC 645	O91:H14	O91:H14	L19	L19-2	B1	ST-33	Human	Feces	Diarrhea	Netherlands	2013	1	0	0	0	0	0	0	0	0	0	stx1a	Stx-S-dysenteriae-3818T	1	0	0	0	0	0	0	0	ehxA	0	0	0	0	0	0	0	0	1	1	0	1	1	0	1	1	0
STEC 886	O91:H14	O91:H14	L19	L19-2	B1	ST-33	Human	Feces	Diarrhea	Netherlands	2013	1	0	0	0	0	0	0	0	0	0	stx1a	Stx-S-dysenteriae-3818T	0	0	0	0	0	0	0	0	-	0	0	1	0	0	0	0	0	1	1	0	1	1	0	1	1	0
STEC 1188	O91:H14	O91:H14	L19	L19-2	B1	ST-33	Human	Feces	Abdominal discomfort	Netherlands	2013	1	0	0	0	0	0	0	0	0	0	stx1a	Stx-S-dysenteriae-3818T	0	0	0	0	0	0	0	0	-	0	0	0	0	0	0	0	0	1	1	0	1	1	0	1	1	0
STEC 2064	O91:H14	O91:H14	L19	L19-2	B1	ST-33	Human	Feces	Diarrhea	Netherlands	2013	1	0	0	0	0	0	0	0	0	0	stx1a	Stx-S-dysenteriae-3818T	0	0	0	0	0	0	0	0	-	0	0	0	0	0	0	0	0	1	1	0	1	1	0	1	1	0
STEC 2174	O91:H14	O91:H14	L19	L19-2	B1	ST-33	Human	Feces	Abdominal pain, Nausea	Netherlands	2013	1	0	0	0	0	0	0	0	0	0	stx1a	Stx-S-dysenteriae-3818T	1	0	0	0	0	0	0	0	ehxA	0	0	1	0	0	0	0	0	1	1	0	1	1	0	1	1	0
STEC 2363	O91:H14	O91:H14	L19	L19-2	B1	ST-33	Human	Feces	Diarrhea	Netherlands	2013	1	0	0	0	0	0	0	0	0	0	stx1a	Stx-S-dysenteriae-3818T	1	0	0	0	0	0	0	0	ehxA	0	0	1	0	0	0	0	0	1	1	0	1	1	0	0	1	0
STEC 2788	O91:H14	O91:H14	L19	L19-2	B1	ST-33	Human	Feces	Blodody Diarrhea	Netherlands	2013	1	0	0	0	0	0	0	0	0	0	stx1a	Stx-S-dysenteriae-3818T	1	0	0	0	0	0	0	0	ehxA	0	0	0	0	0	0	0	0	1	1	0	1	1	0	1	1	0
STEC 2962	O91:H14	O91:H14	L19	L19-2	B1	ST-33	Human	Feces	Diarrhea	Netherlands	2013	1	0	0	0	0	0	0	0	0	0	stx1a	Stx-S-dysenteriae-3818T	1	0	0	0	0	0	0	0	ehxA	0	0	0	0	0	0	0	0	1	1	0	1	1	0	1	1	0
STEC 3084	O91:H14	O91:H14	L19	L19-2	B1	ST-33	Human	Feces	NA	Netherlands	2014	1	0	0	0	0	0	0	0	0	0	stx1a	Stx-S-dysenteriae-3818T	0	0	0	0	0	0	0	0	-	0	0	1	0	0	0	0	0	1	1	0	1	1	0	1	1	0
STEC 3087	O91:H14	O91:H14	L19	L19-2	B1	ST-33	Human	Feces	Diarrhea	Netherlands	2014	1	0	0	0	0	0	0	0	0	0	stx1a	Stx-S-dysenteriae-3818T	0	0	0	0	0	0	0	0	-	0	0	1	0	0	0	0	0	0	1	0	0	1	0	1	1	0
STEC 3106	O91:H14	O91:H14	L19	L19-2	B1	ST-33	Human	Feces	NA	Netherlands	2014	1	0	0	0	0	0	0	0	0	0	stx1a	Stx-S-dysenteriae-3818T	1	0	0	0	0	0	0	0	ehxA	0	0	0	0	0	0	0	0	1	1	0	1	1	0	1	1	0
STEC 1585	O91:H14	O91:H14	L19	L19-3	B1	ST-33	Human	Feces	Abdominal pain	Netherlands	2014	1	0	0	0	0	0	0	0	0	0	stx1a	Stx-S-dysenteriae-3818T	0	0	0	0	0	0	0	0	-	0	0	0	0	0	0	0	0	1	1	1	0	1	0	1	1	0
C165-02	O73:H18	O17/O77:H18	L2	L2-1	D	ST-69	Human	Feces	Hemorrhagic colitis	USA	NA	0	0	0	0	0	0	1	0	0	0	stx2d	Stx2d-O73-C165-02	0	0	1	0	0	0	0	0	cdtB	0	0	0	0	0	0	0	0	0	0	0	0	0	0	0	0	0
STEC 2595	O17/O77/O44:H18	O17/O77:H18	L2	L2-1	D	ST-69	Human	Feces	Diarrhea	Netherlands	2013	0	0	0	0	0	0	1	0	0	0	stx2d	Stx2d-O73-C165-02	0	0	1	1	0	0	0	0	cdtB, astA	0	0	0	0	0	0	0	0	0	0	0	0	0	0	0	0	0
OLC-998	O73:H18	O17/O77:H18	L2	L2-1	D	ST-69	NA	NA	-	Canada	2010	0	0	0	0	0	0	1	0	0	0	stx2d	Stx2d-O73-C165-02	0	0	1	1	0	0	0	0	cdtB, astA	0	0	0	0	0	0	0	0	0	0	0	0	0	0	0	0	0
FHI73	-	O17/O77:H18	L2	L2-2	D	ST-394	Human	Feces	NA	Norway	2010	1	0	0	0	0	0	0	0	0	0	stx1a	NA	0	0	0	1	0	0	0	0	astA	0	0	0	0	0	0	0	0	0	0	0	0	0	0	0	0	0
MOD1-EC5972	O73:H18	O17/O77:H18	L2	L2-2	D	ST-6507	Food sample	Spinach	-	USA	2009	0	0	0	1	0	0	0	0	0	0	stx2a	Stx2a-178-TS02-07	1	1	0	0	0	0	0	0	ehxA, subA	0	0	0	0	0	0	0	0	0	0	0	1	1	1	0	0	0
V07-4-4	O91:H21	O91:H21	L20	L20-1	B1	ST-442	Bovine	Feces	-	Argentina	2008	0	0	0	0	0	0	1	0	0	0	stx2d	Stx2d-O103-CVM9322	1	0	1	0	0	0	0	0	ehxA, cdtB	0	0	0	0	0	0	0	0	1	1	1	1	1	1	1	0	0
AP 16-1	O91:H21	O91:H21	L20	L20-1	B1	ST-442	NA	-	-	Argentina	1998	0	0	0	0	0	0	1	0	0	0	stx2d	Stx2d-O103-CVM9322	1	0	1	0	0	0	0	0	ehxA, cdtB	0	0	0	0	0	0	0	0	1	1	1	1	1	1	1	0	0
47-1-1	O91:H21	O91:H21	L20	L20-1	B1	ST-442	Bovine	Feces	-	Argentina	2009	0	0	0	1	0	0	0	0	0	0	stx2a	Stx2a-O113-TS18-08	1	0	1	0	0	0	0	0	ehxA, cdtB	0	0	0	0	0	0	0	0	1	1	1	1	1	1	1	0	0
FO 130	O91:H21	O91:H21	L20	L20-1	B1	ST-442	NA	-	-	Argentina	2001	0	0	0	1	0	0	0	0	0	0	stx2a	Stx2a-O178-TS24-08	1	0	1	0	0	0	0	0	ehxA, cdtB	0	0	0	0	0	0	0	0	1	1	1	1	1	1	1	0	0
5-1-1	O91:H21	O91:H21	L20	L20-1	B1	ST-442	Bovine	Feces	-	Argentina	2010	0	0	0	1	0	0	0	0	0	0	stx2a	Stx2a-ONT-23765	1	0	1	0	0	0	0	0	ehxA, cdtB	0	0	0	0	0	0	0	0	1	1	1	1	1	1	1	0	0
MOD1-EC1844	O91:H21	O91:H21	L20	L20-1	B1	ST-442	Human	Feces	NA	USA	1993	0	0	0	0	0	0	1	0	0	0	stx2d	Stx2d-O103-CVM9322	1	0	0	0	0	0	0	0	ehxA	0	0	0	0	0	0	0	0	1	1	1	1	1	1	1	0	0
MOD1-EC1930	O91:H21	O91:H21	L20	L20-1	B1	ST-442	Human	Feces	NA	Canada	1987	1	0	0	0	0	0	1	0	0	0	stx1a, stx2d	Stx-S-dysenteriae-3818T, Stx2d-O91-B2F1	1	0	1	0	0	0	0	0	ehxA, cdtB	0	0	0	0	0	0	0	0	1	1	1	1	1	1	1	0	0
MOD1-EC1947	O91:H21	O91:H21	L20	L20-1	B1	ST-442	Ovis aries	Feces	-	Germany	1992	0	0	0	0	0	0	1	0	0	0	stx2d	Stx2d-O103-CVM9322	1	0	1	0	0	0	0	0	ehxA, cdtB	0	0	0	0	0	0	0	0	1	1	1	1	1	1	1	0	0
MOD1-EC3821	O91:H21	O91:H21	L20	L20-1	B1	ST-442	Food sample	Microgreen	-	USA	2015	0	0	0	1	0	0	0	0	0	0	stx2a	Stx2a-O88-N2688	1	0	0	0	0	0	0	0	ehxA	0	0	0	0	0	0	0	0	1	1	1	1	1	1	1	0	0
B2F1	O91:H21	O91:H21	L20	L20-1	B1	ST-442	Human	Feces	HUS	USA	NA	0	0	0	0	0	0	1	0	0	0	stx2d	Stx2d-O91-B2F1, Stx2d-O103-CVM9322	0	0	1	0	0	0	0	0	cdtB	0	0	0	0	0	0	0	0	1	1	1	1	1	0	1	0	0
H1.94	O91:H21	O91:H21	L20	L20-1	B1	ST-442	Human	Feces	HUS	Canada	1987	1	0	0	0	0	0	1	0	0	0	stx1a, stx2d	Stx-S-dysenteriae, Stx2d-O91-B2F1	0	0	1	0	0	0	0	0	cdtB	0	0	0	0	0	0	0	0	1	1	1	1	1	1	1	0	0
H2.185	O91:H21	O91:H21	L20	L20-1	B1	ST-442	Human	Feces	HUS	Canada	1985	0	0	0	0	0	0	1	0	0	0	stx2d	Stx2d-O174-EC173b	1	0	1	0	0	0	0	0	ehxA, cdtB	0	0	0	0	0	0	0	0	1	1	1	1	1	1	1	0	0
4162	O91	O91:H21	L20	L20-1	B1	ST-442	Bovine	Feces	-	USA	1999	0	0	0	1	0	0	0	0	0	0	stx2a	Stx2a-O113-TS17-08	1	0	1	0	0	0	0	0	ehxA, cdtB	0	0	0	0	0	0	0	0	1	1	1	1	1	1	1	0	0
2009C-4646	O91:H21	O91:H21	L20	L20-1	B1	ST-442	NA	-	-	USA	NA	0	0	0	0	0	0	1	0	0	0	stx2d	NA	1	0	1	0	0	0	0	0	ehxA, cdtB	0	0	0	0	0	0	0	0	1	1	1	1	1	1	1	0	0
2009C-3740	O91:H21	O91:H21	L20	L20-1	B1	ST-442	Human	Feces	NA	USA	NA	0	0	0	0	0	0	1	0	0	0	stx2d	Stx2d-O103-CVM9322	1	0	1	0	0	0	0	0	ehxA, cdtB	0	0	0	0	0	0	0	0	1	1	1	1	1	1	1	0	0
960497	O91:H21	O91:H21	L20	L20-1	B1	ST-442	Human	Feces	NA	USA	NA	0	0	0	0	0	0	1	0	0	0	stx2d	Stx2d-O83-N15432	1	0	1	0	0	0	0	0	ehxA, cdtB	0	0	0	0	0	0	0	0	1	1	1	1	1	1	1	0	0
STEC 2826	O91:H21	O91:H21	L20	L20-1	B1	ST-442	Human	Feces	Diarrhea	Netherlands	2013	0	0	0	1	0	0	1	0	0	0	stx2a, stx2d	Stx2a-O113-TS17-08, NA	1	0	0	0	0	0	0	0	ehxA	0	0	0	0	0	0	0	0	1	1	1	1	1	1	1	0	0
OLC-988	O91:H21	O91:H21	L20	L20-1	B1	ST-442	NA	NA	-	Canada	2010	0	0	0	0	0	0	1	0	0	0	stx2d	Stx2d-O83-N15432	1	0	1	0	0	0	0	0	ehxA, cdtB	0	0	0	0	0	0	0	0	1	1	1	1	1	1	1	0	0
MOD1-EC1922	O91:H21	O91:H21	L20	L20-2	B1	ST-442	Food sample	Pork meat	-	USA	NA	0	0	0	0	0	0	1	0	0	0	stx2d	Stx2d-O174-EC173b	0	0	0	0	0	0	0	0	-	0	0	0	0	0	0	0	0	1	1	1	1	1	0	1	0	0
P.231	O91:H21	O91:H21	L20	L20-2	B1	ST-442	Pig	Feces	-	USA	NA	0	0	0	0	0	0	1	0	0	0	stx2d	Stx2d-O174-EC173b	0	0	0	0	0	0	0	0	-	0	0	0	0	0	0	0	0	1	1	1	1	1	0	1	0	0
FHI59	O91	O91:H21	L20	L20-2	B1	ST-442	Human	Feces	NA	Norway	2009	0	0	0	0	1	0	0	0	0	0	Stx2b	Stx2b-O128-24196-97	0	0	0	0	0	0	0	0	-	0	0	0	0	0	0	0	0	1	1	1	1	1	0	1	0	0
LM17584/1	O91:H21	O91:H21	L20	L20-2	B1	ND	Food sample	Mettwurst	-	Germany	2007	1	0	0	1	0	0	0	0	0	0	stx1a, stx2a	Stx-S-dysenteriae-3818T, Stx2a-O178-TS24-08	1	0	1	0	0	0	0	0	ehxA, cdtB	0	0	0	1	0	0	0	0	1	1	1	1	1	1	1	0	0
MOD1-EC6856	-	O146:H21	L21	L21-1	B1	ST-829	Ammotragus lervia	Rectum	-	USA	1996	0	1	0	0	0	0	0	0	0	0	stx1c	Stx1c-O174-DG131-3	0	1	0	1	0	0	0	0	subA, astA	0	0	0	0	0	0	1	0	1	0	1	1	1	0	0	0	0
MOD1-EC1683	O146:H21	O146:H21	L21	L21-1	B1	ST-829	NA	-	-	USA	NA	0	0	0	0	1	0	0	0	0	0	stx2b	Stx2b-O128-24196-97	0	1	0	0	0	0	0	0	subA	0	0	0	0	0	0	1	0	1	0	1	1	1	0	0	1	0
FHI49	O146	O146:H21	L21	L21-1	B1	ST-442	Human	Feces	Asymptomatic	Norway	2009	0	1	0	0	1	0	0	0	0	0	stx1c, stx2b	Stx1c-O174-DG131-3, Stx2b-O22-3143-97	1	1	0	0	0	0	0	1	ehxA, subA, senB	0	0	0	0	0	0	1	0	0	0	0	0	0	0	0	0	0
FHI65	O146	O146:H21	L21	L21-1	B1	ST-442	Human	Feces	Hemorrhagic colitis	Norway	2009	1	0	0	0	1	0	0	0	0	0	stx1a, stx2b	Stx-S-dysenteriae-3818T, Stx2b-O118-EH250	1	1	0	0	0	0	0	1	ehxA, subA, senB	0	0	0	0	0	0	1	1	0	0	0	0	1	0	0	1	0
2010C-3325	O146:H21	O146:H21	L21	L21-1	B1	ST-442	Human	Feces	NA	USA	NA	0	1	0	0	1	0	0	0	0	0	stx1c, stx2b, stx2b	Stx1c-O174-DG131-3, Stx2b-O22-3143-97, Stx2b-O118-EH250	1	1	0	0	0	0	0	0	ehxA, subA	0	0	0	0	0	0	1	1	0	0	0	0	0	0	0	1	0
STEC 2074	O146:H21	O146:H21	L21	L21-1	B1	ST-442	Human	Feces	Abdominal pain, Nausea	Netherlands	2013	0	1	0	0	0	0	0	0	0	0	stx1c	Stx1c-O174-DG131-3	1	1	0	0	0	0	0	1	ehxA, subA, senB	0	0	0	0	0	0	1	1	0	0	0	0	1	0	0	0	0
STEC 2450	O146:H21	O146:H21	L21	L21-1	B1	ST-442	Human	Feces	Diarrhea	Netherlands	2013	0	1	0	0	1	0	0	0	0	0	stx1c, stx2b	Stx1c-O174-DG131-3, Stx2b-O118-EH250	1	1	0	0	0	0	0	1	ehxA, subA, senB	0	0	0	0	0	0	1	1	0	0	0	0	1	0	0	1	0
STEC 3039	O146:H21	O146:H21	L21	L21-1	B1	ST-442	Human	Feces	Abdominal pain	Netherlands	2014	0	1	0	0	1	0	0	0	0	0	stx1c, stx2b	Stx1c-O174-DG131-3, Stx2b-O118-EH250	1	1	0	0	0	0	0	1	ehxA, subA, senB	0	0	0	0	0	0	1	1	0	0	0	0	1	0	0	1	0
OLC-993	O146:H21	O146:H21	L21	L21-1	B1	ST-7657	NA	NA	-	Canada	2010	0	1	0	1	0	0	0	0	0	0	stx1c, stx2a	Stx1c-O174-DG131-3, Stx2a-O157-SF-3573-98	1	1	0	1	0	0	0	1	ehxA, subA, astA, senB	0	0	0	0	0	0	1	1	0	0	0	0	1	0	0	1	0
OLC-1065	O146:H21	O146:H21	L21	L21-1	B1	ST-829	NA	NA	-	Canada	2012	0	0	0	0	0	0	1	0	0	0	stx2d	Stx2d-O113-TS03-07	0	1	0	0	0	0	0	0	subA	0	0	0	0	0	0	1	0	1	0	1	1	1	0	0	1	0
MOD1-EC1645	O146:H21	O146:H21	L21	L21-1	B1	ST-6837	Ovis aries	Feces	-	Germany	NA	0	1	0	0	1	0	0	0	0	0	stx1c, stx2b	Stx1c-O174-DG131-3, Stx2b-O40-5293-98	1	1	0	0	0	0	0	1	ehxA, subA, senB	0	0	0	0	0	0	1	1	0	0	0	0	0	0	0	0	0
MOD1-EC1953	-	O146:H21	L21	L21-1	B1	ST-442	Bos taurus	NA	-	Germany	NA	0	0	1	0	0	0	0	0	0	0	stx1d	Stx1d-ONT-AB8SF	0	0	0	1	0	0	0	0	astA	0	0	0	0	0	0	0	0	0	0	0	0	0	0	0	0	0
MOD1-EC6997	-	O146:H21	L21	L21-2	B1	ST-442	Pig	Feces	-	USA	1975	0	1	0	0	0	0	0	0	0	0	stx1c	Stx1c-O174-DG131-3	1	1	0	1	0	0	0	0	ehxA, subA, astA	0	0	0	0	0	0	1	0	0	0	1	0	0	0	0	0	0
MOD1-EC6998	-	O146:H21	L21	L21-2	B1	ST-442	Okapi	Feces	-	USA	1999	0	1	0	0	0	0	0	0	0	0	stx1c, stx2b	Stx1c-O174-DG131-3	1	1	0	1	0	0	0	0	ehxA, subA, astA	0	0	0	0	0	0	1	0	0	0	0	0	0	0	0	0	0
58_3	O174:H21	O174:H21	L22	L22-1	B1	ST-677	Bovine	Feces	-	Chile	NA	0	0	0	0	0	1	0	0	0	0	stx2c	ND	0	0	0	0	0	0	0	0	-	0	0	0	1	0	0	0	0	1	1	1	1	1	0	1	0	0
MOD1-EC6858	-	O174:H21	L22	L22-1	B1	ST-677	Bovine	Feces	-	USA	1996	0	0	0	0	0	1	0	0	0	0	stx2c	Stx2c-O157-469	0	0	0	0	0	0	0	0	-	0	0	0	1	1	0	0	0	1	1	1	1	1	0	1	0	0
MOD1-EC6027	O174:H36	O174:H21	L22	L22-1	B1	ST-677	Food sample	-	-	USA	2010	0	0	0	0	0	1	0	0	0	0	stx2c	Stx2c-O157-469	0	0	0	0	0	0	0	0	-	0	0	0	1	0	0	0	0	1	1	1	1	1	0	1	0	0
MOD1-EC1920	O174:H21	O174:H21	L22	L22-1	B1	ST-677	Food sample	-	-	USA	1989	0	0	0	0	0	1	0	0	0	0	stx2c	Stx2c-O157-469	0	0	0	0	0	0	0	0	-	0	0	0	1	1	0	0	0	1	1	1	1	1	0	1	0	0
MOD1-EC1632	O174:H21	O174:H21	L22	L22-1	B1	ST-677	Human	Feces	NA	Canada	1988	0	0	0	0	0	1	0	0	0	0	stx2c	Stx2c-O157-469	0	0	0	0	0	0	0	0	-	0	0	0	1	0	0	0	0	1	1	1	1	1	0	1	0	0
MOD1-EC1633	O174:H21	O174:H21	L22	L22-1	B1	ST-677	Human	Feces	NA	Canada	1988	0	0	0	0	0	1	0	0	0	0	stx2c	NA	0	0	0	0	0	0	0	0	-	0	0	0	1	0	0	0	0	1	1	1	1	1	0	1	0	0
MOD1-EC1944	O174:H21	O174:H21	L22	L22-1	B1	ST-677	Bos Taurus	Feces	-	Canada	1988	0	0	0	0	0	1	0	0	0	0	stx2c	Stx2c-O157-469	0	0	0	0	0	0	0	0	-	0	0	0	1	0	0	0	0	1	1	1	1	1	0	1	0	0
220/00	O174:H21	O174:H21	L22	L22-1	B1	ST-677	Human	fecees	HUS	Germany	2000	0	0	0	0	0	1	0	0	0	0	stx2c	Stx2c-O157-469	0	0	0	0	0	0	0	0	-	0	0	0	0	0	0	0	0	1	1	1	1	1	0	1	0	0
STEC 200	O174:H21	O174:H21	L22	L22-1	B1	ST-677	Human	Feces	Diarrhea	Netherlands	2013	0	0	0	0	0	1	0	0	0	0	stx2c	Stx2c-O157-469	0	0	0	0	0	0	0	0	-	0	0	0	1	1	0	0	0	1	1	1	1	1	0	1	0	0
MOD1-EC1650	O174:H21	O174:H21	L22	L22-2	B1	ST-677	Human	Feces	NA	USA	1993	0	0	0	0	1	1	0	0	0	0	stx2b, stx2c	Stx2b-O128-24196-97, Stx2c-O177-CB7126	0	0	0	0	0	0	0	0	-	0	0	0	0	0	0	0	0	1	1	1	1	1	0	1	0	0
031.	O174:H21	O174:H21	L22	L22-2	B1	ST-677	Human	Bowel	Bowel contents of baby with SIDS	USA	1992	0	0	0	0	1	1	0	0	0	0	stx2c, stx2b	Stx2b-O128-24196-97, Stx2c-O177-CB7126	0	0	0	0	0	0	0	0	-	0	0	0	0	0	0	0	0	1	1	1	1	1	0	1	0	0
OLC-2141	O174:H21	O174:H21	L22	L22-2	B1	ST-677	NA	NA	-	Canada	2015	0	0	0	0	1	0	1	0	0	0	stx2b, stx2d	NA, NA	0	0	0	0	0	0	0	0	-	0	0	0	0	0	0	0	0	1	1	1	1	1	0	1	0	0
OLC-1265	O174:H21	O174:H21	L22	L22-2	B1	ST-677	NA	NA	-	Canada	2014	0	0	0	0	1	0	1	0	0	0	stx2b, stx2d	NA, NA	0	0	0	0	0	0	0	0	-	0	0	0	0	0	0	0	0	1	1	1	1	1	0	1	0	0
MOD1-EC1667	O174:H21	O174:H21	L22	L22-3	B1	ST-677	NA	-	-	Germany	2001	0	0	0	0	0	1	0	0	0	0	stx2c	Stx2c-OR-TS27-08	0	1	0	1	0	0	0	0	subA, astA	0	0	0	0	0	0	1	0	1	1	1	1	1	0	1	0	0
03-3269.	O174:H21	O174:H21	L22	L22-3	B1	ST-677	NA	-	-	USA	NA	0	0	0	0	0	0	1	0	0	0	stx2d	Stx2d-O28-MT71	0	0	0	0	0	0	0	0	-	0	0	0	0	0	0	0	1	0	0	0	0	0	0	0	0	0
STEC 3098	O174:H21	O174:H21	L22	L22-3	B1	ST-677	Human	Feces	NA	Netherlands	2014	0	0	0	0	0	1	0	0	0	0	stx2c	Stx2c-O157-CB8028	0	0	0	1	0	0	0	0	astA	0	0	0	0	0	0	0	1	0	0	0	0	1	0	0	0	0
MOD1-EC1985	O174:H21	O174:H21	L22	L22-3	B1	ST-677	Human	Feces	-	USA	2001	0	0	0	0	0	1	0	0	0	0	stx2c	Stx2c-O157-CB8028	0	0	0	1	0	0	0	0	astA	0	0	0	0	0	0	0	1	0	0	0	0	1	0	0	0	0
MOD1-EC1657	O174:H21	O174:H21	L22	L22-3	B1	ST-677	Human	Feces	-	USA	1998	0	0	0	0	0	1	0	0	0	0	stx2c	Stx2c-O157-CB8028	0	0	0	1	0	0	0	0	astA	0	0	0	0	0	0	0	1	0	0	0	0	1	0	0	0	0
MOD1-EC1989	O146:H21	O146:H21	L23	L23	B1	ST-6175	Human	Feces	-	USA	2002	0	1	0	0	0	0	0	0	0	0	stx1c	Stx1c-O174-DG131-3	1	1	0	0	0	0	0	1	ehxA, subA, senB	0	0	0	0	0	0	0	0	0	0	0	0	0	0	0	0	0
MOD1-EC1988	O146:H21	O146:H21	L23	L23	B1	ST-6175	Human	Feces	-	USA	2002	0	1	0	0	0	0	0	0	0	0	stx1c	Stx1c-O174-DG131-3	1	1	0	0	0	0	0	1	ehxA, subA, senB	0	0	0	0	0	0	1	0	0	0	0	0	1	0	0	0	0
MOD1-EC1987	O146:H21	O146:H21	L23	L23	B1	ST-6175	Human	Feces	-	USA	2002	0	1	0	0	0	0	0	0	0	0	stx1c	Stx1c-O174-DG131-3	1	1	0	0	0	0	0	1	ehxA, subA, senB	0	0	0	0	0	0	1	0	0	0	0	0	1	0	0	0	0
FHI40	O154	O154:H31	L24	L24-1	E	ST-1892	Human	Feces	Gastroenteritis / diarrhea	Norway	2009	0	0	1	0	0	0	0	0	0	0	stx1d	Stx1d-ONT-MHI813	0	0	0	0	0	0	0	0	-	0	0	0	0	0	0	0	0	0	0	0	0	0	0	0	0	0
MHI813	O8:H19	O8:H19	L24	L24-1	E	ST-3233	Bovine	Feces	-	USA	NA	0	0	1	0	0	0	0	0	0	0	stx1d	Stx1d-ONT-MHI813	0	0	0	0	0	0	0	0	-	0	0	0	0	0	0	0	0	0	0	0	0	1	0	0	0	0
16309	-	O75:H31	L24	L24-1	E	ST-5597	Cervus nippon yesoensis	Feces	-	Japan	2016	1	0	0	0	0	0	0	0	0	0	stx1a	Stx1a-O157-FLY16	0	0	0	1	0	0	0	0	astA	0	0	0	0	0	0	0	0	0	0	0	0	0	0	0	0	0
I-151	O174:H46	O169/O183:H46	L24	L24-2	E	ST-1131	Human	Feces	Gastroenteritis / diarrhea	Germany	2005	0	0	0	0	0	1	0	0	0	0	stx2c	NA	0	0	0	0	0	0	0	0	-	0	0	0	0	0	0	0	0	0	0	0	0	0	0	0	0	0
STEC 1686	O27:H30	O27:H30	L24	L24-2	E	ST-753	Human	Feces	NA	Netherlands	2014	1	0	0	0	1	0	0	0	0	0	stx1a, stx2b	Stx-S-dysenteriae-3818T, Stx2b-O22-3143-97	0	1	0	0	0	0	0	0	subA	0	0	0	0	0	0	1	0	0	1	0	0	1	0	1	0	0
STEC 2841	Ont:H20	Ont:H20	L24	L24-3	E	ST-6060	Human	Feces	Diarrhea	Netherlands	2013	0	1	0	0	0	0	0	0	0	0	stx1c	Stx1c-O174-DG131-3	0	0	0	0	0	0	0	0	-	0	0	0	0	0	0	0	0	0	0	0	0	0	0	0	0	0
FHI54	-	O166:H28	L25	L25-1	E	ST-1819	Human	Feces	Gastroenteritis / diarrhea	Norway	2009	0	1	0	0	0	0	0	0	0	0	stx1c	Stx1c-O174-DG131-3	1	1	0	0	0	0	0	1	ehxA, subA, senB	0	0	0	0	0	0	0	0	1	1	1	0	1	0	1	0	0
FHI92	-	O166:H28	L25	L25-1	E	ST-1819	Human	Feces	Hemorrhagic colitis	Norway	2010	0	1	0	0	1	0	0	0	0	0	stx1c, stx2b	Stx1c-O174-DG131-3, Stx2b-O22-3143-97	1	1	0	0	0	0	0	1	ehxA, subA, senB	0	0	0	0	0	0	0	0	1	1	1	1	1	0	1	1	0
OLC-2142	O41:H26	O41:H26	L26	L26-1	E	ST-6034	NA	NA	-	Canada	2015	0	0	1	0	0	0	0	0	0	0	stx1d	Stx1d-ONT-MHI813	0	0	0	0	0	0	0	0	-	0	0	0	0	0	0	0	0	0	0	0	0	0	0	0	0	0
OLC-1063	O41:H26	O41:H26	L26	L26-1	E	ST-6034	NA	NA	-	Canada	2012	0	0	1	0	0	0	0	0	0	0	stx1d	Stx1d-ONT-MHI813	0	0	0	0	0	0	0	0	-	0	0	0	0	0	0	0	0	0	0	0	0	0	0	0	0	0
FHI23	O76	O76:H19	L27	L27-1	B2	ST-2808	Human	Feces	Gastroenteritis / diarrhea	Norway	2007	0	1	0	0	0	0	0	0	0	0	stx1c	Stx1c-O174-DG131-3	0	1	0	0	0	0	0	0	subA	0	0	0	0	0	1	1	0	0	0	1	0	1	0	0	1	0
FHI76	O117	O117:H7	L28	L28-1	B2	ST-504	Human	Feces	Gastroenteritis / diarrhea	Norway	2010	1	0	0	0	0	0	0	0	0	0	stx1a	Stx-S-dysenteriae-3818T	0	0	0	0	0	0	0	0	-	0	0	1	0	0	1	0	0	0	0	0	0	0	0	0	0	0
FHI72	O117	O117:H7	L28	L28-1	B2	ST-504	Human	Feces	Hemorrhagic colitis	Norway	2010	1	0	0	0	0	0	0	0	0	0	stx1a	Stx-S-dysenteriae-3818T	0	0	0	0	0	0	0	0	-	0	0	1	0	0	1	0	0	0	0	0	0	0	0	0	0	0
FHI93	O117	O117:H7	L28	L28-2	B2	ST-504	Human	Feces	Gastroenteritis / diarrhea	Norway	2010	1	0	0	0	0	0	0	0	0	0	stx1a	Stx-S-dysenteriae-3818T	0	0	0	1	0	0	0	1	astA, senB	0	0	1	0	0	1	0	0	0	0	0	0	0	0	0	0	0
FHI68	O117	O117:H7	L28	L28-2	B2	ST-5292	Human	Feces	Gastroenteritis / diarrhea	Norway	2010	1	0	0	0	0	0	0	0	0	0	stx1a	Stx-S-dysenteriae-3818T	0	0	0	1	0	0	0	1	astA, senB	0	0	1	0	0	1	0	0	0	0	0	0	0	0	0	0	0
STEC 2564	O117:H7	O117:H7	L28	L28-2	B2	ST-504	Human	Feces	Abdominal pain	Netherlands	2013	1	0	0	0	0	0	0	0	0	0	stx1a	Stx-S-dysenteriae-3818T	0	0	0	0	0	0	0	0	-	0	0	1	0	0	1	0	0	0	0	0	0	1	0	0	0	0
FHI38	-	O75:H7	L29	L29-1	B2	ST-80	Sheep	Feces	-	Norway	2009	0	0	0	1	0	0	0	0	0	0	stx2a	NA	0	0	0	0	0	0	0	0	-	0	0	0	0	0	1	0	0	0	0	0	0	0	0	0	0	0
STEC 1528	O75:H7	O75:H7	L29	L29-1	B2	ST-80	Human	Feces	Diarrhea	Netherlands	2014	0	0	0	0	1	0	0	0	0	0	stx2b	Stx2b-O118-EH250	0	0	0	0	0	0	0	0	-	0	0	0	0	0	1	0	0	0	0	0	0	0	0	0	1	0
5710-2	O146	O183:H18	L3	L3	F	ST-657	Bovine	Feces	-	USA	1999	1	0	0	1	0	0	0	0	0	0	stx1a, stx2a	Stx-S-dysenteriae-3818T, Stx2a-O113-TS17-08	1	0	0	0	0	0	0	0	ehxA	0	0	0	0	0	0	0	0	0	0	0	0	0	1	0	0	0
03-3458.	O119:H4	O119:H4	L3	L3	F	ST-117	NA	-	-	USA	NA	1	0	0	1	0	0	0	0	0	0	stx1a, stx2a	Stx-S-dysenteriae-3818T, Stx2a-O157-SF-258-98	0	0	1	0	0	0	0	0	cdtB	0	0	0	0	0	1	0	0	0	0	0	0	0	1	0	0	0
26_1	O2	O2:H25	L30	L30-1	nd	ST-2715	Bovine	Feces	-	Chile	NA	0	0	0	0	0	0	0	0	0	1	stx2g	Stx2g-O2-S86	0	0	0	1	1	0	0	0	astA, sta1	0	0	0	0	0	0	0	0	0	0	0	0	0	0	0	0	0
OLC-991	O2:H25	O2:H25	L30	L30-1	clade I	ST-2715	NA	NA	-	Canada	2010	0	0	0	0	0	0	0	0	0	1	stx2g	Stx2g-O2-S86	0	0	0	1	0	0	0	0	astA	0	0	0	0	0	0	0	0	0	0	0	0	1	0	0	0	0
OLC-1269	O2:H25	O2:H25	L30	L30-1	clade I	ST-2715	NA	NA	-	Canada	2014	0	0	0	0	0	0	0	0	0	1	stx2g	Stx2g-O2-S86	0	0	0	1	0	0	0	0	astA	0	0	0	0	0	0	0	0	0	0	0	0	1	0	0	0	0
7V	O2:H25	O2:H25	L31	L31-1	clade I	ST-2715	Bovine	Feces	-	USA	NA	0	0	0	0	0	0	0	0	0	1	stx2g	Stx2g-O2-7v	0	0	0	0	0	0	0	0	-	0	0	0	0	0	0	0	0	0	0	0	0	0	0	0	0	0
STEC 2861	Ont:H20	Ont:H20	L4	L4-1	D	ST-724	Human	Feces	NA	Netherlands	2013	0	0	0	0	0	0	1	0	0	0	stx2d	Stx2d-O174-EC173b	1	1	0	0	0	0	0	0	ehxA, subA	0	0	0	0	0	0	0	0	0	0	0	0	0	1	0	0	0
STEC 2894.1	Ont:H20	Ont:H20	L4	L4-1	D	ST-6041	Human	Feces	Diarrhea	Netherlands	2013	1	0	0	0	0	0	0	0	0	0	stx1a	Stx-S-dysenteriae-3818T	1	1	0	0	0	0	0	0	ehxA, subA	0	0	0	0	0	0	0	0	0	0	0	0	0	1	0	0	0
OLC-2133	O166:H15	O166:H15	L4	L4-2	D	ST-2914	NA	NA	-	Canada	2015	0	0	0	0	0	0	1	0	0	0	stx2d	Stx2d-O73-C165-02	0	0	0	1	0	1	1	0	astA, stb, ltcA	0	0	0	0	0	0	0	0	0	0	0	0	0	0	0	0	0
MOD1-EC1636	O138:H14	O138:H14	L4	L4-2	D	ST-42	Sus scrofa	Feces	-	United Kingdom	NA	0	0	0	0	0	0	0	1	0	0	stx2e	Stx2e-ONT-26725-97	0	0	0	0	1	1	0	0	sta1, stb	0	0	0	0	0	0	0	0	0	0	0	0	0	0	0	0	0
MOD1-EC5751	-	O138:H14	L4	L4-2	D	ST-42	Sus scrofa	Ileum	-	USA	1982	0	0	0	0	0	0	0	1	0	0	stx2e	Stx2e-O139-S1191	0	0	0	0	1	1	0	0	sta1, stb	0	0	0	0	0	0	0	0	0	0	0	0	0	0	0	0	0
OLC-1003	O139:H1	O139:H1	L5	L5-1	D	ST-1	NA	NA	-	Canada	2010	0	0	0	0	0	0	0	1	0	0	stx2e	Stx2e-O139-S1191	0	0	0	1	0	0	0	0	astA	0	0	0	0	0	0	0	0	0	0	0	0	0	0	0	0	0
OLC-990	O139:H1	O139:H1	L5	L5-1	D	ST-1	NA	NA	-	Canada	2010	0	0	0	0	0	0	0	1	0	0	stx2e	Stx2e-O139-S1191	0	0	0	1	0	0	0	0	astA	0	0	0	0	0	0	0	0	0	0	0	0	0	0	0	0	0
MOD1-EC6672	O139:H6	O139:H1	L5	L5-2	D	ST-955	Pig	Intestine	-	USA	1991	0	0	0	0	0	0	0	1	0	0	stx2e	Stx2e-O139-S1191	0	0	0	0	0	0	0	0	-	0	0	0	0	0	0	0	0	0	0	0	0	0	0	0	0	0
MOD1-EC6304	-	O139:H1	L5	L5-2	D	ST-955	Cephalophus sp.	Feces	-	USA	1987	0	0	0	0	0	0	0	1	0	0	stx2e	Stx2e-O139-S1191	0	0	0	0	0	0	0	0	-	0	0	0	0	0	0	0	0	0	0	0	0	0	0	0	0	0
CFSAN004179	-	O136:H16	L6	L6-1	A	ST-329	Food sample	Bagged lettuce	-	USA	NA	1	0	0	0	0	0	0	0	0	0	stx1a	Stx-S-dysenteriae-3818T	1	0	0	1	1	0	0	0	ehxA, astA, sta1	0	0	0	0	0	1	0	0	0	0	0	0	0	0	0	0	0
4709-1	O136	O136:H16	L6	L6-1	A	ST-329	Deer	Feces	-	USA	1999	1	0	0	0	0	0	0	0	0	0	stx1a	Stx-S-dysenteriae-3818T	1	0	0	1	1	0	0	0	ehxA, astA, sta1	0	0	0	0	0	1	0	0	0	0	0	0	0	0	0	0	0
103114-1	O136	O136:H16	L6	L6-1	A	ST-329	Bovine	Feces	-	USA	1999	1	0	0	0	0	0	0	0	0	0	stx1a	Stx-S-dysenteriae-3818T	1	0	0	1	1	0	0	0	ehxA, astA, sta1	0	0	0	0	0	1	0	0	0	0	0	0	0	0	0	0	0
MOD1-EC6568	-	O109:H16	L6	L6-2	A	ST-329	Bovine	Feces	-	Canada	1990	0	0	0	0	0	0	0	0	0	1	stx2g	Stx2g-O2-7v	0	0	0	1	1	0	0	0	astA, sta1	0	0	0	0	0	1	0	0	0	0	0	0	0	0	0	0	0
MOD1-EC6862	-	O136:H12	L6	L6-2	A	ST-329	Bovine	Feces	-	USA	1996	1	0	0	0	0	0	0	0	0	0	stx1a	Stx-S-dysenteriae-3818T	0	0	0	1	1	0	0	0	astA, sta1	0	0	0	0	0	0	0	0	0	0	0	1	1	0	0	0	0
EH250	O118:H12	O151:H12	L7	L7-1	A	ST-10	Human	Feces	Gastroenteritis / diarrhea	USA	NA	0	0	0	0	1	0	0	0	0	0	stx2b	Stx2b-O118-EH250	0	1	0	1	0	0	0	0	subA, astA	0	0	0	0	0	1	1	1	0	0	0	0	0	0	0	0	0
FHI29	O118	O151:H12	L7	L7-1	A	ST-10	Human	Feces	Gastroenteritis / diarrhea	Norway	2008	1	0	0	0	0	0	0	0	0	0	stx1a	Stx-S-dysenteriae-3818T	0	0	0	1	0	0	0	0	astA	0	0	0	0	0	1	0	0	0	0	0	0	0	0	0	0	0
3536-3	O117	O117:H4	L7	L7-1	A	ST-10	Bovine	Feces	-	USA	1999	1	0	0	0	0	0	1	0	0	0	stx1a, stx2d	Stx-S-dysenteriae-3818T, Stx2d-O2-EC604a	0	0	0	1	0	0	0	0	astA	0	0	0	0	0	0	0	0	0	0	0	1	0	0	0	0	0
S1191	O139:H1	O141ac:H4	L7	L7-1	A	ST-1260	Pig	Feces	-	USA	NA	0	0	0	0	0	0	0	1	0	0	stx2e	Stx2e-O139-S1191	0	0	0	0	0	0	0	0	-	0	0	0	0	0	0	0	0	0	0	0	0	0	0	0	0	0
FHI41	O113	O113:H4	L7	L7-1	A	ST-10	Human	Feces	NA	Norway	2009	0	0	0	0	0	0	1	0	0	0	stx2d	Stx2d-O2-EC604a	0	0	0	0	0	0	0	0	-	0	0	0	1	0	0	0	0	0	0	0	1	1	0	0	0	0
FHI30	O113	O113:H4	L7	L7-1	A	ST-10	Human	Feces	NA	Norway	2009	0	1	0	0	1	0	0	0	0	0	stx1c, stx2b	Stx1c-O174-DG131-3, Stx2b-O22-3143-97	1	1	0	1	0	0	0	1	ehxA, subA, astA, senB	0	0	0	0	0	0	1	0	0	0	0	1	1	0	0	0	0
FHI32	-	O71:H12	L7	L7-1	A	ST-1797	Human	Feces	NA	Norway	2009	0	1	0	0	1	0	0	0	0	0	stx1c, stx2b	Stx1c-O174-DG131-3, Stx2b-O22-3143-97	0	1	0	0	0	0	0	0	subA	0	0	0	0	0	0	1	0	0	0	0	1	0	0	0	0	0
STEC 169	O6:H10	O6:H10	L7	L7-1	A	ST-43	Human	Feces	NA	Netherlands	2013	0	1	0	0	0	0	0	0	0	0	stx1c	Stx1c-O174-DG131-3	0	0	0	0	0	0	0	0	-	0	0	0	0	0	1	0	0	0	0	0	0	0	0	0	0	0
STEC 2236	O113:H4	O113:H4	L7	L7-1	A	ST-10	Human	Feces	Diarrhea	Netherlands	2013	0	0	0	0	0	0	1	0	0	0	stx2d	Stx2d-O2-EC604a	0	0	0	0	0	0	0	0	-	0	0	0	1	0	0	0	1	0	0	0	1	1	0	0	0	0
STEC 2708	O110:H9	O110:H9	L7	L7-1	A	ST-10	Human	Feces	Diarrhea	Netherlands	2013	0	1	0	0	0	0	0	0	0	0	stx1c	Stx1c-O174-DG131-3	0	0	0	1	0	0	0	0	astA	0	0	0	0	0	0	0	0	0	0	0	0	0	0	0	0	0
STEC 2953	O113:H4	O113:H4	L7	L7-1	A	ST-10	Human	Feces	NA	Netherlands	2013	0	1	0	0	1	0	0	0	0	0	stx1c, stx2b	Stx1c-O174-DG131-3, Stx2b-O22-3143-97	1	1	0	1	0	0	0	1	ehxA, subA, astA, senB	0	0	0	0	0	0	1	1	0	0	0	0	1	0	0	1	0
STEC 3031	O38:H26	O38:H26	L7	L7-1	A	ST-548	Human	Feces	Blodody Diarrhea	Netherlands	2014	0	1	0	0	1	0	0	0	0	0	stx1c, stx2b	Stx1c-O174-DG131-3, Stx2b-O118-EH250	1	1	0	0	0	0	0	0	ehxA, subA	0	0	0	0	0	0	0	1	0	0	0	0	0	0	0	1	0
LM27564	O113:HNM	O113:H4	L7	L7-1	A	ST-10	Food sample	Deer meat	-	Germany	2008	0	0	0	0	1	0	0	0	0	0	stx2b	Stx2b-O22-3143-97	1	1	0	1	0	0	0	0	ehxA, subA, astA	0	0	0	0	0	0	1	1	0	0	0	0	1	0	0	1	0
OLC-1075	O113:H4	O113:H4	L7	L7-1	A	ST-10	NA	NA	-	Canada	2012	0	1	0	0	1	0	0	0	0	0	stx1c, stx2c	Stx1c-O174-DG131-3, Stx2b-O22-3143-97	1	1	0	1	0	0	0	1	ehxA, subA, astA, senB	0	0	0	0	0	0	1	1	0	0	0	0	0	0	0	1	0
MOD1-EC2541	O6:H10	O6:H10	L7	L7-1	A	ST-43	Food sample	Cheese	-	USA	2014	0	1	0	0	0	0	0	0	0	0	stx1c	Stx1c-O174-DG131-3	0	0	0	0	0	0	0	0	-	0	0	0	0	0	1	0	0	0	0	0	0	0	0	0	0	0
MOD1-EC1663	O118:H12	O151:H12	L7	L7-1	A	ST-10	Human	Feces	-	Belgium	1995	0	0	0	0	1	0	0	0	0	0	stx2b	Stx2b-O118-EH250	0	1	0	1	0	0	0	0	astA	0	0	0	0	0	1	1	1	0	0	0	0	0	0	0	1	0
MOD1-EC2549	O6:H10	O6:H10	L7	L7-1	A	ST-43	Food sample	Cheese	-	USA	2014	0	1	0	0	0	0	0	0	0	0	stx1c	Stx1c-O174-DG131-3	0	0	0	0	0	0	0	0	-	0	0	0	0	0	1	0	0	0	0	0	0	0	0	0	0	0
FHI99	-	O50/O2:H48	L7	L7-2	A	ST-10	Human	Feces	Gastroenteritis / diarrhea	Norway	2011	0	0	0	1	0	0	0	0	0	0	stx2a	Stx2a-178-TS02-07	0	0	0	0	0	0	0	0	-	0	0	0	0	0	1	0	0	0	0	0	0	0	0	0	0	0
TS25/08	ONT:HNT	O149:H12	L7	L7-2	A	ST-10	Food sample	Mixed minced	-	Germany	2008	1	0	0	0	0	0	0	0	0	0	stx1a	Stx-S-dysenteriae-3818T	0	0	0	0	0	0	0	0	-	0	0	0	0	0	0	0	0	0	0	0	1	0	0	0	0	0
MOD1-EC2766	O6:H10	O6:H10	L7	L7-2	A	ST-43	Food sample	Cheese	-	USA	2014	0	1	0	0	0	0	0	0	0	0	stx1c	Stx1c-O174-DG131-3	0	0	0	0	0	0	0	0	-	0	0	0	0	0	1	0	0	0	0	0	0	0	0	0	0	0
FHI91	-	O92:H10	L7	L7-3	A	ST-227	Human	Feces	Gastroenteritis / diarrhea	Norway	2010	1	0	0	0	0	0	0	0	0	0	stx1a	NA	0	0	0	0	0	0	0	0	-	0	0	0	0	0	1	0	0	0	0	0	0	0	0	0	0	0
OLC-1267	O8:H10	O8:H10	L7	L7-3	A	ST-227	NA	NA	-	Canada	2014	0	0	0	0	0	0	0	1	0	0	stx2e	Stx2e-O22-3615-99	0	0	0	1	0	0	0	0	astA	0	0	0	0	0	0	0	0	0	0	0	0	0	0	0	0	0
MOD1-EC1638	O101:H9	O89:H9	L7	L7-4	A	ST-10	Sus scrofa	feces	-	Italy	NA	0	0	0	0	0	0	0	1	0	0	stx2e	Stx2e-ONT-26725-97	0	0	0	1	0	0	0	0	astA	0	0	0	0	0	0	0	0	0	0	0	0	0	0	0	0	0
MOD1-EC1637	O101:H9	O89:H9	L7	L7-4	A	ST-10	Sus scrofa	Feces	-	USA	NA	0	0	0	0	0	0	0	1	0	0	stx2e	Stx2e-O139-S1191	0	0	0	1	0	0	0	0	astA	0	0	0	0	0	0	0	0	0	0	0	0	0	0	0	0	0
FHI98	O2	O2:H29	L8	L8	A	ST-515	Human	Feces	Gastroenteritis / diarrhea	Norway	2011	0	0	0	1	1	0	0	0	0	0	stx2a, stx2b	Stx2a-O101-EBC201, Stx2b-O128-24196-97	0	0	0	0	0	0	0	0	-	0	0	0	1	0	0	0	1	1	1	0	1	1	0	1	0	0
12662-2	O109	O109	L9	L9	A	Unknown	Bovine	Feces	-	USA	1999	1	0	0	0	0	0	0	0	0	0	stx1a	Stx-S-dysenteriae-3818T	1	0	0	0	1	0	0	0	ehxA, sta1	0	0	0	0	0	1	0	0	0	0	0	0	0	0	0	0	0
15166-1	O109	O109	L9	L9	A	Unknown	Enviroment	Water-pond	-	USA	1999	1	0	0	0	0	0	0	0	0	0	stx1a	Stx-S-dysenteriae-3818T	1	0	0	0	1	0	0	0	ehxA, sta1	0	0	0	0	0	1	0	0	0	0	0	0	0	0	0	0	0
[truncated: 22 more columns]
