# Supplementary material for: Cumulative acquisition of pathogenicity islands has shaped virulence potential and contributed to the emergence of LEE-negative Shiga toxin-producing Escherichia coli strains
Source: Emerg Microbes Infect. 2019 Mar 29;8(1):486–502. doi: 10.1080/22221751.2019.1595985 (PMC6455142; doi:10.1080/22221751.2019.1595985)
Supplement: Supplemental Material [file TEMI_A_1595985_SM0281.zip › Supplementary Material/Supplementary Tables 1-10/Table S10.xlsx]

## Sheet: Supplementary Table 6
Supplementary Table 10. Accessions number of the E.coli strains used for genome size analysis
GenBank Accesion Number	Genome size (bp)	Pathotype
CP000802	4643538	Commensal
AP009240	4887515	Commensal
CP000819	4629812	Commensal
AP009378	4717338	Commensal
CP000970	5068389	Environment
CP001509	4558953	Commensal
CU928160	4700560	Commensal
CU928162	5209548	Commensal
JNOF00000000	5232730	Commensal
JNOG00000000	5002178	Commensal
JNOI00000000	5098228	Commensal
NC_009800	4643538	Commensal
MLZI01000000	5251079	Commensal
CP002291	4935294	Commensal
JSJJ00000000	5326915	UPEC
JSJE00000000	4687263	UPEC
JSJI00000000	5177389	UPEC
JSHO00000000	5260431	UPEC
JSHM00000000	5080900	UPEC
JSHK00000000	5355087	UPEC
JSHL00000000	5077470	UPEC
JSHG00000000	4997279	UPEC
JSGH00000000	4899634	UPEC
JSFQ00000000	5044394	UPEC
JSGO00000000	5039743	UPEC
JSGF00000000	5140626	UPEC
JSGK00000000	4936829	UPEC
JSGV00000000	5144136	UPEC
JSGN00000000	5376287	UPEC
JSGI00000000	4638317	UPEC
JSHF00000000	5023958	UPEC
JSGM00000000	4900434	UPEC
JSHB00000000	5071741	UPEC
JSKJ00000000	4688977	UPEC
JSGJ00000000	5218030	UPEC
JSGZ00000000	5266096	UPEC
JSGQ00000000	4845790	UPEC
JSHC00000000	5101495	UPEC
JSGB00000000	5204349	UPEC
JSHD00000000	5170431	UPEC
JSGS00000000	4962029	UPEC
JSGE00000000	5169270	UPEC
JSFT00000000	4724527	UPEC
JSGL00000000	5258826	UPEC
JSFS00000000	5310061	UPEC
JSGR00000000	5093116	UPEC
JSGG00000000	4892635	UPEC
JSGW00000000	5419385	UPEC
JSFR00000000	5188858	UPEC
JSIE00000000	4696465	UPEC
JSID00000000	4958019	UPEC
JSHZ00000000	4567684	UPEC
JSIB00000000	4803481	UPEC
JSIA00000000	5069685	UPEC
JSHX00000000	4601638	UPEC
JSHY00000000	5305452	UPEC
JSHW00000000	4922514	UPEC
JSJS00000000	5106129	UPEC
JSJQ00000000	5208078	UPEC
JSJP00000000	5283300	UPEC
JSJO00000000	5106743	UPEC
JSJN00000000	5290517	UPEC
JSJM00000000	5183443	UPEC
JSJK00000000	5096042	UPEC
JSJL00000000	5333267	UPEC
JSHV00000000	5422219	UPEC
JSHU00000000	5083210	UPEC
JSHT00000000	5006562	UPEC
JSHR00000000	5138206	UPEC
JSHS00000000	4825295	UPEC
JSHQ00000000	4951195	UPEC
JSHI00000000	4690630	UPEC
JSHJ00000000	5142795	UPEC
JSFX00000000	5289664	UPEC
JSFY00000000	5211035	UPEC
JSGU00000000	4923831	UPEC
JSFZ00000000	4963060	UPEC
JSHH00000000	5261924	UPEC
JSGC00000000	5073685	UPEC
JSFU00000000	4999656	UPEC
JSKK00000000	5171438	UPEC
JSFV00000000	5117668	UPEC
JSHE00000000	4630305	UPEC
JSGP00000000	5145071	UPEC
JSGA00000000	4905922	UPEC
JSJZ00000000	4626822	UPEC
JSKA00000000	4651321	UPEC
JSJX00000000	5026988	UPEC
JSJW00000000	4943255	UPEC
JSJT00000000	4946875	UPEC
JSLC00000000	5333654	UPEC
JSKI00000000	5295534	UPEC
JSKG00000000	5008255	UPEC
JSKF00000000	5091434	UPEC
JSKE00000000	5058743	UPEC
JSKD00000000	5149265	UPEC
JSKC00000000	5402128	UPEC
JSKB00000000	4737594	UPEC
JSJG00000000	5235290	UPEC
JSJF00000000	5341009	UPEC
JSJB00000000	5022164	UPEC
JSJA00000000	4991941	UPEC
JSIY00000000	5000419	UPEC
JSIV00000000	5073686	UPEC
JSIU00000000	4927547	UPEC
JSIT00000000	5099580	UPEC
JSIS00000000	5213731	UPEC
JSIR00000000	5046515	UPEC
JSIQ00000000	5183306	UPEC
JSIO00000000	5140107	UPEC
JSIN00000000	4693285	UPEC
JSIM00000000	4836447	UPEC
JSIL00000000	5121417	UPEC
JSIK00000000	5336914	UPEC
JSIJ00000000	5069077	UPEC
JSII00000000	5260513	UPEC
JSIH00000000	5153790	UPEC
JSIG00000000	4806905	UPEC
JSIF00000000	4897356	UPEC
JSKT00000000	4828262	UPEC
JSLB00000000	5276957	UPEC
JSLD00000000	4796647	UPEC
JSLG00000000	4905280	UPEC
JSLA00000000	5092915	UPEC
JSLE00000000	5105087	UPEC
JSKZ00000000	4953466	UPEC
JSKU00000000	5023122	UPEC
JSKS00000000	5126191	UPEC
JSKN00000000	5153084	UPEC
JSLT00000000	5315257	UPEC
JSLR00000000	4785949	UPEC
JSLQ00000000	5200264	UPEC
JSOZ00000000	4798904	UPEC
JSKO00000000	5147861	UPEC
JSKM00000000	4972791	UPEC
JSKR00000000	4980248	UPEC
JSKL00000000	4877165	UPEC
JSLU00000000	4839229	UPEC
JSLX00000000	5065005	UPEC
JSLY00000000	5086233	UPEC
JSLW00000000	5165554	UPEC
JSLV00000000	4906476	UPEC
JSLP00000000	5029533	UPEC
JSLN00000000	5102157	UPEC
JSLL00000000	5401894	UPEC
JSLJ00000000	4794340	UPEC
JSLK00000000	5227464	UPEC
JSPA00000000	4699876	UPEC
JSNV00000000	4811056	UPEC
JSNU00000000	5028009	UPEC
JSNT00000000	5039114	UPEC
JSNS00000000	5314532	UPEC
JSNR00000000	4993809	UPEC
JSNQ00000000	5314995	UPEC
JSNN00000000	5205225	UPEC
JSNM00000000	5021481	UPEC
JSMD00000000	5011049	UPEC
JSMC00000000	5318823	UPEC
JSMB00000000	5189489	UPEC
JSLZ00000000	5115556	UPEC
JSNK00000000	5129787	UPEC
JSNJ00000000	5200894	UPEC
JSNP00000000	5300829	UPEC
JSNL00000000	5183343	UPEC
JSNO00000000	5152943	UPEC
JSNI00000000	5262648	UPEC
JSNH00000000	5169729	UPEC
JSNG00000000	5126764	UPEC
JSNF00000000	5459417	UPEC
JSNE00000000	5322633	UPEC
JSND00000000	5279574	UPEC
JSNC00000000	5302239	UPEC
JSNB00000000	5115318	UPEC
JSNA00000000	5090810	UPEC
JSMZ00000000	4897490	UPEC
JSMY00000000	4851259	UPEC
JSMX00000000	5155663	UPEC
JSMW00000000	5091074	UPEC
JSMV00000000	5882254	UPEC
JSMU00000000	5159989	UPEC
JSMT00000000	5215514	UPEC
JSMS00000000	4954236	UPEC
JSMR00000000	5185686	UPEC
JSMQ00000000	5196659	UPEC
JSMP00000000	5179820	UPEC
JSMO00000000	5388004	UPEC
JSMN00000000	5258494	UPEC
JSML00000000	4929386	UPEC
JSMK00000000	5013581	UPEC
JSMJ00000000	5260474	UPEC
JSMI00000000	4873971	UPEC
JSMH00000000	5108085	UPEC
JSMG00000000	5450951	UPEC
JSMF00000000	5068144	UPEC
JSPB00000000	4962489	UPEC
JSLI00000000	4993261	UPEC
JSFW00000000	4661891	UPEC
JSGY00000000	5234671	UPEC
JSHA00000000	4594117	UPEC
JSOX00000000	4918134	UPEC
JSOW00000000	4777929	UPEC
JSOV00000000	5186753	UPEC
JSOU00000000	5069719	UPEC
JSOT00000000	4967296	UPEC
JSOR00000000	5208910	UPEC
JSOS00000000	5035666	UPEC
JSOQ00000000	5150493	UPEC
JSOO00000000	5094941	UPEC
JSOP00000000	5146947	UPEC
JSON00000000	4757867	UPEC
JSOM00000000	4929988	UPEC
JSOL00000000	5368010	UPEC
JSOK00000000	4929087	UPEC
JSOJ00000000	5232127	UPEC
JSOD00000000	4549839	UPEC
JSNY00000000	5139105	UPEC
JSNW00000000	5197893	UPEC
JSNX00000000	4819668	UPEC
JSOC00000000	5272043	UPEC
JSOB00000000	4989236	UPEC
JSOA00000000	5112504	UPEC
JSNZ00000000	5169665	UPEC
JSOH00000000	5429765	UPEC
JSOI00000000	5410863	UPEC
JSOF00000000	5328103	UPEC
JSOE00000000	4650793	UPEC
JSST00000000	5271793	ExPEC-Blood
JSSS00000000	4832439	ExPEC-Blood
JSPY00000000	5572717	ExPEC-Blood
JSPX00000000	4809692	ExPEC-Blood
JSQC00000000	5358608	ExPEC-Blood
JSPE00000000	5641564	ExPEC-Blood
JSPM00000000	5449729	ExPEC-Blood
JSPQ00000000	5035566	ExPEC-Blood
JSQD00000000	5356682	ExPEC-Blood
JSQE00000000	4886174	ExPEC-Blood
JSQA00000000	4791955	ExPEC-Blood
JSPZ00000000	5464078	ExPEC-Blood
JSPV00000000	5232185	ExPEC-Blood
JSPJ00000000	5174099	ExPEC-Blood
JSPW00000000	5143202	ExPEC-Blood
JSPF00000000	5553019	ExPEC-Blood
JSPI00000000	5466485	ExPEC-Blood
JSPN00000000	5344030	ExPEC-Blood
JSQB00000000	4881188	ExPEC-Blood
JSPG00000000	5044767	ExPEC-Blood
JSPU00000000	5509280	ExPEC-Blood
JSPC00000000	5341118	ExPEC-Blood
JSPO00000000	5236316	ExPEC-Blood
JSPP00000000	5176040	ExPEC-Blood
JSPD00000000	5360941	ExPEC-Blood
JSPR00000000	5129067	ExPEC-Blood
JSPH00000000	5491096	ExPEC-Blood
JSPK00000000	5155719	ExPEC-Blood
JSPS00000000	5504168	ExPEC-Blood
JSPT00000000	5508754	ExPEC-Blood
JSQP00000000	5480701	ExPEC-Blood
JSQO00000000	5450342	ExPEC-Blood
JSQN00000000	5327581	ExPEC-Blood
JSQM00000000	5479392	ExPEC-Blood
JSQK00000000	5399078	ExPEC-Blood
JSQL00000000	5296543	ExPEC-Blood
JSQJ00000000	5177915	ExPEC-Blood
JSQI00000000	5186067	ExPEC-Blood
JSQX00000000	5309218	ExPEC-Blood
JSQV00000000	5106197	ExPEC-Blood
JSQW00000000	5197582	ExPEC-Blood
JSQT00000000	4914148	ExPEC-Blood
JSQS00000000	4945460	ExPEC-Blood
JSQR00000000	4939865	ExPEC-Blood
JSQQ00000000	5384404	ExPEC-Blood
JSRB00000000	5224188	ExPEC-Blood
JSRA00000000	5029347	ExPEC-Blood
JSQZ00000000	5339631	ExPEC-Blood
JSQY00000000	5350667	ExPEC-Blood
JSRH00000000	5517371	ExPEC-Blood
JSRG00000000	4892486	ExPEC-Blood
JSRF00000000	4945984	ExPEC-Blood
JSRD00000000	5298442	ExPEC-Blood
JSRC00000000	5491917	ExPEC-Blood
JSRE00000000	5300028	ExPEC-Blood
JSRP00000000	4929387	ExPEC-Blood
JSRO00000000	5484669	ExPEC-Blood
JSRN00000000	5281055	ExPEC-Blood
JSRM00000000	5456143	ExPEC-Blood
JSRL00000000	5488452	ExPEC-Blood
JSRJ00000000	4848435	ExPEC-Blood
JSRK00000000	4960831	ExPEC-Blood
JSRI00000000	4731338	ExPEC-Blood
JSQG00000000	5156032	ExPEC-Blood
JSQH00000000	5344819	ExPEC-Blood
JSQF00000000	5269666	ExPEC-Blood
JSSR00000000	5128276	ExPEC-Blood
JSSQ00000000	5284295	ExPEC-Blood
JSSP00000000	5316286	ExPEC-Blood
JSSO00000000	5467628	ExPEC-Blood
JSSN00000000	5198537	ExPEC-Blood
JSSM00000000	5471827	ExPEC-Blood
JSSL00000000	5238529	ExPEC-Blood
JSSK00000000	5227963	ExPEC-Blood
JSSF00000000	5050132	ExPEC-Blood
JSSE00000000	5062274	ExPEC-Blood
JSSD00000000	5076071	ExPEC-Blood
JSSC00000000	5135443	ExPEC-Blood
JSSJ00000000	5077039	ExPEC-Blood
JSSI00000000	5065432	ExPEC-Blood
JSSH00000000	5340634	ExPEC-Blood
JSSG00000000	5136872	ExPEC-Blood
JSSB00000000	5056427	ExPEC-Blood
JSSA00000000	5317188	ExPEC-Blood
JSRZ00000000	5430793	ExPEC-Blood
JSRY00000000	5453909	ExPEC-Blood
JSRX00000000	5233513	ExPEC-Blood
JSRV00000000	5339319	ExPEC-Blood
JSRW00000000	5414877	ExPEC-Blood
JSRU00000000	5313409	ExPEC-Blood
JSRT00000000	5276615	ExPEC-Blood
JSRS00000000	5036861	ExPEC-Blood
JSRR00000000	5292525	ExPEC-Blood
JSRQ00000000	4935039	ExPEC-Blood
CP000800	4979619	ETEC
AQEI00000000	5283271	ETEC
APWY00000000	4615501	ETEC
APWZ00000000	5114446	ETEC
APXA00000000	5118952	ETEC
APXB00000000	5045737	ETEC
APXC00000000	5029861	ETEC
AQEG00000000	5079806	ETEC
AQEF00000000	5057835	ETEC
AQFH00000000	5146027	ETEC
AQFG00000000	5286235	ETEC
AQFF00000000	5422182	ETEC
AQEE00000000	4941536	ETEC
AQED00000000	4976634	ETEC
AQEC00000000	5088051	ETEC
APXD00000000	4814637	ETEC
APXE00000000	5027348	ETEC
AQEB00000000	5148982	ETEC
APZK00000000	5043568	ETEC
AQGH00000000	4998414	ETEC
APXF00000000	4969790	ETEC
AQEA00000000	5173174	ETEC
AQDZ00000000	5125700	ETEC
AQDY00000000	5154233	ETEC
AQDX00000000	5163730	ETEC
AQDW00000000	5064758	ETEC
QDV00000000	5246553	ETEC
AQDU00000000	5101828	ETEC
AQDS00000000	4968768	ETEC
AQDR00000000	5215288	ETEC
AQGG00000000	5062487	ETEC
AQDQ00000000	5124874	ETEC
AQDP00000000	5070534	ETEC
AQDO00000000	5106346	ETEC
AQDN00000000	5050751	ETEC
AQDM00000000	5079247	ETEC
AQDL00000000	5136076	ETEC
APXG00000000	5139488	ETEC
AQDK00000000	4980382	ETEC
APXH00000000	4992496	ETEC
APXI00000000	5222474	ETEC
AQDJ00000000	5305549	ETEC
APXJ00000000	5056041	ETEC
AQDI00000000	5091310	ETEC
AQDH00000000	5104704	ETEC
AQDG00000000	5171053	ETEC
AQDF00000000	5099354	ETEC
AQDE00000000	5079764	ETEC
AQDD00000000	5159971	ETEC
AQDC00000000	5054520	ETEC
AQDB00000000	5060278	ETEC
APXK00000000	5148955	ETEC
AQFK00000000	4998456	ETEC
AQDA00000000	4946441	ETEC
APZM00000000	5067531	ETEC
AQFJ00000000	5356788	ETEC
AQFI00000000	5139263	ETEC
APXM00000000	4924988	ETEC
AQCZ00000000	5065061	ETEC
APXN00000000	5121565	ETEC
APXO00000000	5126618	ETEC
AQCY00000000	5298041	ETEC
AQFD00000000	5405710	ETEC
AQFC00000000	5466456	ETEC
AQFB00000000	5195095	ETEC
AQFA00000000	5165757	ETEC
AQEZ00000000	5256328	ETEC
APZN00000000	5396856	ETEC
AQEX00000000	5024607	ETEC
AQCL00000000	5416193	ETEC
AQEV00000000	5370491	ETEC
APXP00000000	5312674	ETEC
AQEU00000000	5016401	ETEC
AQET00000000	5179956	ETEC
AQES00000000	4915110	ETEC
APYC00000000	5080456	ETEC
APYD00000000	5174884	ETEC
APZS00000000	5063712	ETEC
APYJ00000000	5418621	ETEC
AQER00000000	5541638	ETEC
APYL00000000	5258937	ETEC
APZU00000000	5198029	ETEC
AQAB00000000	5068494	ETEC
APZE00000000	5198053	ETEC
AQAM00000000	5092891	ETEC
AQAZ00000000	5188550	ETEC
APZY00000000	4814452	ETEC
AQBX00000000	5067073	ETEC
AQEJ00000000	5424634	ETEC
AQFE00000000	5222104	ETEC
APZL00000000	4955356	ETEC
AQGI00000000	5005293	ETEC
AQDT00000000	5328058	ETEC
AQCX00000000	5373077	ETEC
AQEH00000000	4814441	ETEC
BDPA00000000	5166192	ETEC
BDOZ00000000	5139596	ETEC
BDOY00000000	5052741	ETEC
BDOX00000000	5038935	ETEC
BDOW00000000	5179547	ETEC
BDOV00000000	5121527	ETEC
BDOU00000000	4951387	ETEC
BDPQ00000000	4881001	ETEC
BDPB00000000	4961310	ETEC
BDRQ00000000	5160158	ETEC
BDRR00000000	4958535	ETEC
BDRO00000000	4959190	ETEC
BDRP00000000	5073265	ETEC
BDRN00000000	4709051	ETEC
BDRM00000000	5135309	ETEC
BDRL00000000	5052750	ETEC
BDRK00000000	5015981	ETEC
BDRJ00000000	5201376	ETEC
BDRI00000000	5175410	ETEC
BDRH00000000	4776411	ETEC
BDRG00000000	5062832	ETEC
BDRF00000000	5000531	ETEC
BDRE00000000	5211810	ETEC
BDRD00000000	5058687	ETEC
BDRC00000000	4636292	ETEC
BDRB00000000	5015125	ETEC
BDRA00000000	5010247	ETEC
BDPZ00000000	4922893	ETEC
BDPY00000000	5118984	ETEC
BDPX00000000	4724931	ETEC
BDPW00000000	5019326	ETEC
BDPV00000000	4983137	ETEC
BDPU00000000	4937161	ETEC
BDPT00000000	4722103	ETEC
BDPS00000000	4800321	ETEC
BDPR00000000	5018105	ETEC
BDPQ00000000	4881001	ETEC
BDPP00000000	5025513	ETEC
BDPO00000000	4923579	ETEC
BDPM00000000	4661368	ETEC
BDPN00000000	5253530	ETEC
BDPL00000000	4710306	ETEC
BDPK00000000	4778009	ETEC
BDPJ00000000	5270215	ETEC
BDPI00000000	4888124	ETEC
BDPH00000000	4706901	ETEC
BDPG00000000	4764775	ETEC
BDPF00000000	5027212	ETEC
BDPE00000000	4959468	ETEC
BDPD00000000	4920858	ETEC
BDPC00000000	5151435	ETEC
AAJT00000000	5300242	ETEC
FN649414.1	5153435	ETEC
APZJ00000000	5217671	ETEC
AFAH00000000	5011605	ETEC
NC_009801.1	4979619	ETEC
AELA00000000	5094491	ETEC
AELB00000000	5689893	ETEC
AELD00000000	5305843	ETEC
AELC00000000	5280267	ETEC
AELE00000000	5210696	ETEC
NC_017641.1	5186416	ETEC
AGTD01000001	5239207	ETEC
JHRU00000000	4689053	aEPEC
JHRX00000000	5240791	aEPEC
JHSJ00000000	4568472	aEPEC
JHSQ00000000	5274233	aEPEC
JHSR00000000	4850211	aEPEC
JHSS00000000	5279714	aEPEC
JHSZ00000000	5101303	aEPEC
JHTK00000000	5168429	aEPEC
AIFK00000000	5378775	aEPEC
AIFQ00000000	5371562	aEPEC
AIFR00000000	5483140	aEPEC
AIFS00000000	5325581	aEPEC
AIFT00000000	5231963	aEPEC
AIFU00000000	5680760	aEPEC
AAJW00000000	5376211	aEPEC
AAJV00000000	5528238	aEPEC
NC_017656	5263980	aEPEC
AIGY00000000	5304883	aEPEC
AIGZ00000000	5125451	aEPEC
AIHA00000000	5361548	aEPEC
AIGV00000000	5215872	aEPEC
AIGW00000000	5230874	aEPEC
AIBV00000000	4964838	aEPEC
AIBW00000000	5065931	aEPEC
AIBX00000000	5014744	aEPEC
AIBY00000000	5224079	aEPEC
AIBZ00000000	4669550	aEPEC
AICA00000000	5170324	aEPEC
AICB00000000	5000584	aEPEC
AICE00000000	4719088	aEPEC
AICC00000000	5146697	aEPEC
AICD00000000	4889963	aEPEC
NC_013941	5386352	aEPEC
AIBM00000000	4966689	aEPEC
AIBN00000000	4976174	aEPEC
AIBO00000000	4934747	aEPEC
AIBP00000000	4697200	aEPEC
AIBQ00000000	4792825	aEPEC
AIBR00000000	5324891	aEPEC
AIBS00000000	4626542	aEPEC
AIBT00000000	5607875	aEPEC
AIBH00000000	4918959	aEPEC
AIBI00000000	4924977	aEPEC
AIBJ00000000	5501003	aEPEC
AIBK00000000	5194147	aEPEC
AIAT00000000	5015097	aEPEC
AIAU00000000	4989757	aEPEC
AIAV00000000	5082960	aEPEC
AIAW00000000	5337645	aEPEC
AIAX00000000	5438488	aEPEC
AIAY00000000	4676797	aEPEC
AIAZ00000000	4849067	aEPEC
AIBA00000000	4979213	aEPEC
AIBB00000000	5035052	aEPEC
AIBC00000000	5081126	aEPEC
AIBD00000000	4989679	aEPEC
AIBF00000000	4693090	aEPEC
AIAE00000000	5115575	aEPEC
AIAC00000000	5582719	aEPEC
AIAD00000000	5294605	aEPEC
AIAF00000000	5165737	aEPEC
AIAG00000000	5498278	aEPEC
AIAH00000000	5494225	aEPEC
AIAI00000000	5254629	aEPEC
AICF00000000	5450672	aEPEC
AIAJ00000000	5024120	aEPEC
AIAL00000000	4707979	aEPEC
AIAM00000000	4841865	aEPEC
AIAN00000000	5363881	aEPEC
AIAO00000000	4718532	aEPEC
AIAP00000000	4727165	aEPEC
AIAQ00000000	5207088	aEPEC
AIAR00000000	4669908	aEPEC
AIAS00000000	4997736	aEPEC
CYGK00000000	4735525	aEPEC
CYBT00000000	5014016	aEPEC
CYCG00000000	4818567	aEPEC
CXZH00000000	4742618	aEPEC
CYBO00000000	5196822	aEPEC
CYAV00000000	5091642	aEPEC
CXZX00000000	5109276	aEPEC
CYAI00000000	5121111	aEPEC
CYGS00000000	5160058	aEPEC
CYBZ00000000	5208300	aEPEC
CXZK00000000	4989190	aEPEC
CXZT00000000	5274491	aEPEC
CYAQ00000000	5164596	aEPEC
CYBR00000000	4988607	aEPEC
CYCF00000000	4925653	aEPEC
CYCW00000000	5021415	aEPEC
CXZD00000000	4625923	aEPEC
CYAE00000000	5509046	aEPEC
CXZE00000000	4744889	aEPEC
CYCY00000000	5047794	aEPEC
CYAO00000000	5100034	aEPEC
CYCS00000000	5086407	aEPEC
CYDB00000000	5091592	aEPEC
CYBB00000000	5047485	aEPEC
CYAB00000000	5127015	aEPEC
CXZG00000000	4773629	aEPEC
CYCX00000000	5225430	aEPEC
CYCU00000000	5148303	aEPEC
CXZY00000000	5215348	aEPEC
CYBX00000000	4736586	aEPEC
CYAS00000000	5052902	aEPEC
CYAD00000000	4874460	aEPEC
CYBS00000000	4927621	aEPEC
CYBI00000000	5098885	aEPEC
CYCZ00000000	5323410	aEPEC
CYAR00000000	5085041	aEPEC
CYBW00000000	5270692	aEPEC
CXZP00000000	4885912	aEPEC
CYCN00000000	4782456	aEPEC
CYAK00000000	5110827	aEPEC
CXZF00000000	4860971	aEPEC
CYBL00000000	5169761	aEPEC
CXZU00000000	5323464	aEPEC
CXZS00000000	5191258	aEPEC
CYAC00000000	5096946	aEPEC
CYBQ00000000	5120203	aEPEC
CYCP00000000	4862086	aEPEC
CYBN00000000	4927275	aEPEC
CYBV00000000	4749305	aEPEC
CYAZ00000000	5093020	aEPEC
CYBM00000000	5408811	aEPEC
CYCQ00000000	5216214	aEPEC
CYCL00000000	4780871	aEPEC
CXZJ00000000	4793579	aEPEC
CXZO00000000	5140083	aEPEC
CYCR00000000	5204687	aEPEC
CYAH00000000	5451902	aEPEC
CXZN00000000	5140768	aEPEC
CYBJ00000000	5425305	aEPEC
CYAM00000000	4961096	aEPEC
CYDD00000000	5141198	aEPEC
CYBH00000000	4841256	aEPEC
CYBK00000000	4839962	aEPEC
CYAJ00000000	5097432	aEPEC
CYBC00000000	4831755	aEPEC
CYBG00000000	4887442	aEPEC
CYCA00000000	4970268	aEPEC
CYBU00000000	5236421	aEPEC
CYBD00000000	5240434	aEPEC
CYDG00000000	5142875	aEPEC
CYAX00000000	5254641	aEPEC
CXZI00000000	5022063	aEPEC
CYBP00000000	4857902	aEPEC
CYAF00000000	5026233	aEPEC
CYCH00000000	5460241	aEPEC
CXZR00000000	5047821	aEPEC
CYCJ00000000	4804932	aEPEC
CXZW00000000	5003607	aEPEC
CYCO00000000	4960976	aEPEC
CYCI00000000	5065642	aEPEC
CYDC00000000	5412502	aEPEC
CYCE00000000	5057270	aEPEC
CYGR00000000	4882059	aEPEC
CXZL00000000	4950756	aEPEC
CYAY00000000	5216908	aEPEC
CYGH00000000	4787944	aEPEC
CYAT00000000	5159284	aEPEC
CYAL00000000	5090618	aEPEC
CYCT00000000	4920468	aEPEC
CXZQ00000000	5331620	aEPEC
CYBE00000000	5174594	aEPEC
CYCM00000000	5091309	aEPEC
CYAW00000000	5267507	aEPEC
CYCK00000000	4965193	aEPEC
CYCD00000000	5101572	aEPEC
JHQV00000000	5424083	tEPEC
JHQW00000000	5067881	tEPEC
JHQX00000000	5306846	tEPEC
JHQY00000000	5172434	tEPEC
JHQZ00000000	5052771	tEPEC
JHRA00000000	5150488	tEPEC
JHRB00000000	5054352	tEPEC
JHRC00000000	4831883	tEPEC
JHRD00000000	4974147	tEPEC
JHRE00000000	5229177	tEPEC
JHRF00000000	5270510	tEPEC
JHRG00000000	4941056	tEPEC
JHRH00000000	5009715	tEPEC
JHRI00000000	5126910	tEPEC
JHRJ00000000	5091358	tEPEC
JHRK00000000	5315713	tEPEC
JHRL00000000	5036984	tEPEC
JHRM00000000	5001869	tEPEC
JHRN00000000	5077572	tEPEC
JHRO00000000	5143920	tEPEC
JHRP00000000	5315593	tEPEC
JHRQ00000000	5356803	tEPEC
JHRR00000000	5008653	tEPEC
JHRS00000000	5304374	tEPEC
JHRT00000000	4814472	tEPEC
JHRV00000000	5298651	tEPEC
JHRW00000000	5362973	tEPEC
JHRY00000000	5105430	tEPEC
JHRZ00000000	5132090	tEPEC
JHSA00000000	4968288	tEPEC
JHSB00000000	5066532	tEPEC
JHSC00000000	5125804	tEPEC
JHSD00000000	4943260	tEPEC
JHSE00000000	4999488	tEPEC
JHSF00000000	4792898	tEPEC
JHSG00000000	4840322	tEPEC
JHSH00000000	5158426	tEPEC
JHSI00000000	5090923	tEPEC
JHSK00000000	5102906	tEPEC
JHSL00000000	4899201	tEPEC
JHSM00000000	5109363	tEPEC
JHSN00000000	5477322	tEPEC
JHSO00000000	5404702	tEPEC
JHSP00000000	5232021	tEPEC
JHST00000000	4785440	tEPEC
JHSU00000000	4655808	tEPEC
JHSV00000000	5085696	tEPEC
JHSW00000000	5085888	tEPEC
JHSX00000000	4511309	tEPEC
JHSY00000000	4851643	tEPEC
JHTA00000000	5150331	tEPEC
JHTB00000000	4929307	tEPEC
JHTC00000000	4911832	tEPEC
JHTD00000000	5064836	tEPEC
JHTE00000000	5037841	tEPEC
JHTF00000000	4887060	tEPEC
JHTG00000000	4954598	tEPEC
JHTH00000000	4986401	tEPEC
JHTI0000000	5170830	tEPEC
JHTJ00000000	4975954	tEPEC
JHTL00000000	4757054	tEPEC
JHTM00000000	5520644	tEPEC
JICI00000000	5218479	tEPEC
JICH00000000	5211419	tEPEC
JICG00000000	5438315	tEPEC
JICF00000000	5129701	tEPEC
JICE00000000	5008742	tEPEC
JICD00000000	5200515	tEPEC
JICC00000000	5226602	tEPEC
JICB00000000	5164248	tEPEC
JICA00000000	5256731	tEPEC
AIHB00000000	5488987	tEPEC
AIHC00000000	5447514	tEPEC
AIHD00000000	5403985	tEPEC
AIHE00000000	5296965	tEPEC
AIEV00000000	5108720	tEPEC
AIEW00000000	5198379	tEPEC
AIEX00000000	5277068	tEPEC
AIEY00000000	5159414	tEPEC
AIEZ00000000	5153920	tEPEC
AIFA00000000	5090937	tEPEC
AIFB00000000	5298052	tEPEC
AIFC00000000	5094716	tEPEC
AIFD00000000	5205684	tEPEC
ADUS00000000	5061577	tEPEC
NC_011601	4965553	tEPEC
ADUO00000000	5221267	tEPEC
AIBU00000000	4909364	tEPEC
AIBL00000000	4914599	tEPEC
AIBE00000000	5179604	tEPEC
AIBG00000000	5038463	tEPEC
AKNI00000000	5242442	tEPEC
AAJX00000000	5426568	tEPEC
ADUL00000000	5173444	tEPEC
AAKB02000000	5071018	EIEC
CP011416.1	4947515	EIEC
JTCN01000000	5093926	EIEC
JTCO01000000	5043882	EIEC
LSGI00000000	5089039	EIEC
LSGJ00000000	5110915	EIEC
LSGK00000000	5109826	EIEC
LSGL00000000	5193495	EIEC
LSGM00000000	5395526	EIEC
LSFZ00000000	5076933	EIEC
LSGA00000000	4902846	EIEC
LSGB00000000	4995283	EIEC
LSGC00000000	5098706	EIEC
ADUK00000000	4803089	EIEC
LSGD00000000	4916984	EIEC
LSGE00000000	5127067	EIEC
LSGF00000000	5017931	EIEC
LSGG00000000	5019573	EIEC
LSGH00000000	5011964	EIEC
ADUP00000000	5189427	EIEC
BA000007	5498578	LEE-positive STEC
AE005174	5528445	LEE-positive STEC
AP010958	5449314	LEE-positive STEC
AP010958	5449314	LEE-positive STEC
AP010960	5371077	LEE-positive STEC
CP027317	5388260	LEE-positive STEC
CP027331	5438694	LEE-positive STEC
CP027335	5568315	LEE-positive STEC
NGBP00000000	5532869	LEE-positive STEC
CP027344	5264938	LEE-positive STEC
CP027347	5317846	LEE-positive STEC
CP027351	5442537	LEE-positive STEC
CP027352	5647195	LEE-positive STEC
CP027361	5325246	LEE-positive STEC
CP027362	5385516	LEE-positive STEC
CP027380	5401672	LEE-positive STEC
CP027387	5645983	LEE-positive STEC
CP027388	5440026	LEE-positive STEC
CP027390	5802748	LEE-positive STEC
CP027599	5942969	LEE-positive STEC
CP027454	5338915	LEE-positive STEC
CP027572	5858866	LEE-positive STEC
CP027573	5411943	LEE-positive STEC
CP027763	5471132	LEE-positive STEC
JAST00000000	5929970	LEE-positive STEC
JASV00000000	5412686	LEE-positive STEC
JYKT00000000	5454210	LEE-positive STEC
JZDU00000000	5566977	LEE-positive STEC
JZDV00000000	5498714	LEE-positive STEC
JZDW00000000	5322683	LEE-positive STEC
JZDX00000000	5387914	LEE-positive STEC
JZDY00000000	5562109	LEE-positive STEC
JZDZ00000000	5630790	LEE-positive STEC
JZEA00000000	5785780	LEE-positive STEC
JZEB00000000	5463804	LEE-positive STEC
JZEC00000000	5311137	LEE-positive STEC
JZED00000000	5563944	LEE-positive STEC
LDDR00000000	5209585	LEE-positive STEC
LDDQ00000000	5192891	LEE-positive STEC
LDDP00000000	5184448	LEE-positive STEC
LDDO00000000	5172798	LEE-positive STEC
LGZM00000000	5266751	LEE-positive STEC
LGZK00000000	5175765	LEE-positive STEC
LDDK00000000	5237405	LEE-positive STEC
LGZT00000000	5147464	LEE-positive STEC
LDDD00000000	5447195	LEE-positive STEC
LGZQ00000000	5371140	LEE-positive STEC
LGZR00000000	5434778	LEE-positive STEC
LGZL00000000	5346794	LEE-positive STEC
LGZS00000000	5413293	LEE-positive STEC
LDDC00000000	5407777	LEE-positive STEC
LDDB00000000	5250600	LEE-positive STEC
LGZD00000000	5235609	LEE-positive STEC
LDCU00000000	5259212	LEE-positive STEC
LGZI00000000	5427855	LEE-positive STEC
LGZE00000000	5239174	LEE-positive STEC
LHAB00000000	5233639	LEE-positive STEC
AMXO00000000	5442563	LEE-positive STEC
AMXQ00000000	5300309	LEE-positive STEC
JFGU00000000	5062030	LEE-positive STEC
JHOA00000000	5235555	LEE-positive STEC
JHNX00000000	5131007	LEE-positive STEC
JHNU00000000	5059053	LEE-positive STEC
JHNT00000000	5366571	LEE-positive STEC
JHOD00000000	4527885	LEE-positive STEC
JHNS00000000	5081392	LEE-positive STEC
JHOE00000000	5446986	LEE-positive STEC
JHNR00000000	5171154	LEE-positive STEC
JHNO00000000	5353368	LEE-positive STEC
JHNN00000000	5217547	LEE-positive STEC
JHNI00000000	5331113	LEE-positive STEC
JHNH00000000	5101298	LEE-positive STEC
JHNG00000000	5278375	LEE-positive STEC
JHNF00000000	5294539	LEE-positive STEC
JHNE00000000	5281250	LEE-positive STEC
JHKW00000000	5276297	LEE-positive STEC
JHKV00000000	5511816	LEE-positive STEC
JHHI00000000	5335516	LEE-positive STEC
JHHH00000000	5373741	LEE-positive STEC
JHHG00000000	5526549	LEE-positive STEC
JHNP00000000	5513970	LEE-positive STEC
JHLA00000000	4838211	LEE-positive STEC
JHHA00000000	5434716	LEE-positive STEC
JHGZ00000000	5239028	LEE-positive STEC
JHGY00000000	5300128	LEE-positive STEC
JHGX00000000	5272803	LEE-positive STEC
JHGM00000000	5377490	LEE-positive STEC
JHGL00000000	5133805	LEE-positive STEC
JHGK00000000	5383954	LEE-positive STEC
JHGJ00000000	5201575	LEE-positive STEC
JHGI00000000	5377964	LEE-positive STEC
JHGH00000000	5172280	LEE-positive STEC
JHGG00000000	5143262	LEE-positive STEC
JHGF00000000	5519105	LEE-positive STEC
JHGE00000000	5333629	LEE-positive STEC
JHGD00000000	5223504	LEE-positive STEC
JHGC00000000	5384883	LEE-positive STEC
JHGB00000000	5213859	LEE-positive STEC
JHGA00000000	5372969	LEE-positive STEC
JHFY00000000	5398184	LEE-positive STEC
JHFX00000000	5362973	LEE-positive STEC
JHFM00000000	5254495	LEE-positive STEC
JHFL00000000	5116938	LEE-positive STEC
JHFK00000000	5468935	LEE-positive STEC
JHFJ00000000	5466655	LEE-positive STEC
JHFI00000000	5275855	LEE-positive STEC
JHFH00000000	5390338	LEE-positive STEC
JHFD00000000	5404212	LEE-positive STEC
JHFC00000000	5147050	LEE-positive STEC
JHFB00000000	5317281	LEE-positive STEC
JHND00000000	5350951	LEE-positive STEC
JHNC00000000	5355826	LEE-positive STEC
JHNB00000000	5268873	LEE-positive STEC
JHNA00000000	5312032	LEE-positive STEC
LDOZ00000000	5305928	LEE-positive STEC
LOCU00000000	5562729	LEE-positive STEC
LOCW00000000	5352244	LEE-positive STEC
LOCX00000000	5165139	LEE-positive STEC
LOCY00000000	5625445	LEE-positive STEC
LOCZ00000000	5656052	LEE-positive STEC
LODE00000000	5159184	LEE-positive STEC
LFUA00000000	5309450	LEE-positive STEC
LFUB00000000	5362389	LEE-positive STEC
LOFJ00000000	5704818	LEE-positive STEC
LOFK00000000	5691739	LEE-positive STEC
LOFL00000000	5175083	LEE-positive STEC
LOFM00000000	5526932	LEE-positive STEC
LOFN00000000	5251140	LEE-positive STEC
LOFO00000000	5714425	LEE-positive STEC
LOFP00000000	5405086	LEE-positive STEC
LGAZ00000000	5285016	LEE-positive STEC
LGBA00000000	5325329	LEE-positive STEC
LGBB00000000	5303548	LEE-positive STEC
LGBC00000000	5368595	LEE-positive STEC
LOFU00000000	5552016	LEE-positive STEC
CCPT00000000	5395792	LEE-positive STEC
GCA_000951835.2	5486605	LEE-positive STEC
GCA_000936225.2	5612104	LEE-positive STEC
GCA_000951875.1	5588374	LEE-positive STEC
GCA_000939955.1	5659285	LEE-positive STEC
GCA_000941395.1	5502792	LEE-positive STEC
CCQG00000000	5121027	LEE-positive STEC
GCA_000939195.1	5448269	LEE-positive STEC
GCA_000936635.1	5334847	LEE-positive STEC
GCA_000937275.1	5355769	LEE-positive STEC
CCPQ00000000	5218828	LEE-positive STEC
GCA_000951855.1	5346480	LEE-positive STEC
GCA_000940255.1	5538747	LEE-positive STEC
CCQE00000000	5161255	LEE-positive STEC
GCA_000935905.1	5402317	LEE-positive STEC
GCA_000941895.1	5242930	LEE-positive STEC
GCA_000939755.1	5507139	LEE-positive STEC
GCA_000951915.2	5428017	LEE-positive STEC
GCA_000946435.1	5318825	LEE-positive STEC
GCA_000938695.1	5339202	LEE-positive STEC
GCA_000938995.1	5355176	LEE-positive STEC
GCA_000940355.1	5368059	LEE-positive STEC
GCA_000946755.2	5324696	LEE-positive STEC
GCA_000947315.1	5750660	LEE-positive STEC
CCQC00000000	5293411	LEE-positive STEC
GCA_000936475.1	5364390	LEE-positive STEC
GCA_000945955.1	5439005	LEE-positive STEC
CCPP00000000	5323372	LEE-positive STEC
CCPV00000000	5657396	LEE-positive STEC
CCPX00000000	5643383	LEE-positive STEC
CCQF00000000	5433287	LEE-positive STEC
GCA_000941935.1	5529476	LEE-positive STEC
CCRD00000000	5177843	LEE-positive STEC
CCQW00000000	5543118	LEE-positive STEC
CCQN00000000	5187011	LEE-positive STEC
GCA_000936085.2	5404640	LEE-positive STEC
CCPO00000000	5355615	LEE-positive STEC
GCA_000940115.1	5498438	LEE-positive STEC
CCPZ00000000	5443649	LEE-positive STEC
CCQA00000000	5389413	LEE-positive STEC
CCQD00000000	5384987	LEE-positive STEC
CCRB00000000	5284556	LEE-positive STEC
CCQL00000000	5115251	LEE-positive STEC
GCA_000940655.1	5546827	LEE-positive STEC
CCQS00000000	5321694	LEE-positive STEC
CCQU00000000	5473621	LEE-positive STEC
CCQK00000000	5061962	LEE-positive STEC
GCA_000936125.1	5259892	LEE-positive STEC
GCA_000946275.1	5562053	LEE-positive STEC
CCVR00000000	5207755	LEE-positive STEC
CCQO00000000	5269023	LEE-positive STEC
CCVQ00000000	5359460	LEE-positive STEC
GCA_000937095.2	5527716	LEE-positive STEC
